# Supplementary material for: Comparative Genomics and Proteomic Analysis of Assimilatory Sulfate Reduction Pathways in Anaerobic Methanotrophic Archaea
Source: Front Microbiol. 2018 Dec 3;9:2917. doi: 10.3389/fmicb.2018.02917 (PMC6286981; doi:10.3389/fmicb.2018.02917)
Supplement: Supplementary file 2 [file Table_1.xlsx]

## Sheet: Sheet1
Supplementary Table S1. Genes for assimilatory or dissimilatory sulfate reduction in the genomes of ANMEs and representative methanogens.
		ATP Sulfurylases			APS kinase	APS/PAPS reductases										Sulfite reductases
Organism	Taxonomy	cysN	cysD	sat	aps_kinase	aps_reductase	paps_reductase	putative_aps_reductase	putative_aps_reductase_extraDomain_SufS	putative_aps_reductase_extraDomain_FeS	putative_paps_reductase	putative_paps_reductase_extraDomain_FeS	unknown_apsORpaps_reductase	aprA	aprB	dsrA	dsrB	aSir	asrC	Group III Dsr-LP	alSir/Group I Dsr-LP	Group I Fsr	Group II Fsr	note
Methanobacterium formicicum	Archaea;Euryarchaeota;Methanobacteria;Methanobacteriales;Methanobacteriaceae;Methanobacterium;Methanobacterium formicicum																				WP_004031705.1	WP_004030805.1
Methanobacterium formicicum DSM 3637	Archaea;Euryarchaeota;Methanobacteria;Methanobacteriales;Methanobacteriaceae;Methanobacterium;Methanobacterium formicicum DSM 3637																					WP_004031705.1
Methanobacterium lacus	Archaea;Euryarchaeota;Methanobacteria;Methanobacteriales;Methanobacteriaceae;Methanobacterium;Methanobacterium lacus																				WP_013645326.1
Methanobacterium paludis	Archaea;Euryarchaeota;Methanobacteria;Methanobacteriales;Methanobacteriaceae;Methanobacterium;Methanobacterium paludis																				WP_013826389.1	WP_048188283.1
Methanobacterium sp. MB1	Archaea;Euryarchaeota;Methanobacteria;Methanobacteriales;Methanobacteriaceae;Methanobacterium;Methanobacterium sp. MB1												WP_023992969.1								WP_039377289.1
Methanobacterium sp. SMA-27	Archaea;Euryarchaeota;Methanobacteria;Methanobacteriales;Methanobacteriaceae;Methanobacterium;Methanobacterium sp. SMA-27																				WP_048190068.1
Methanobacterium veterum	Archaea;Euryarchaeota;Methanobacteria;Methanobacteriales;Methanobacteriaceae;Methanobacterium;Methanobacterium veterum												WP_048080189.1								WP_048081439.1	WP_048081342.1
Methanobrevibacter arboriphilus ANOR1	Archaea;Euryarchaeota;Methanobacteria;Methanobacteriales;Methanobacteriaceae;Methanobrevibacter;Methanobrevibacter arboriphilus ANOR1
Methanobrevibacter boviskoreani JH1	Archaea;Euryarchaeota;Methanobacteria;Methanobacteriales;Methanobacteriaceae;Methanobrevibacter;Methanobrevibacter boviskoreani JH1																					WP_050553595.1
Methanobrevibacter millerae	Archaea;Euryarchaeota;Methanobacteria;Methanobacteriales;Methanobacteriaceae;Methanobrevibacter;Methanobrevibacter millerae
Methanobrevibacter oralis JMR01	Archaea;Euryarchaeota;Methanobacteria;Methanobacteriales;Methanobacteriaceae;Methanobrevibacter;Methanobrevibacter oralis JMR01
Methanobrevibacter ruminantium M1	Archaea;Euryarchaeota;Methanobacteria;Methanobacteriales;Methanobacteriaceae;Methanobrevibacter;Methanobrevibacter ruminantium M1																							Assimilate sulfate, sulfite, S0, thiosulfate, cysteine (Rajagopal and Daniels, 1986), but requires CoM in its medium for growth (Taylor et al., 1974)
Methanobrevibacter smithii ATCC 35061	Archaea;Euryarchaeota;Methanobacteria;Methanobacteriales;Methanobacteriaceae;Methanobrevibacter;Methanobrevibacter smithii ATCC 35061
Methanobrevibacter wolinii SH	Archaea;Euryarchaeota;Methanobacteria;Methanobacteriales;Methanobacteriaceae;Methanobrevibacter;Methanobrevibacter wolinii SH																					WP_052334597.1,WP_042707063.1
Methanosphaera stadtmanae DSM 3091	Archaea;Euryarchaeota;Methanobacteria;Methanobacteriales;Methanobacteriaceae;Methanosphaera;Methanosphaera stadtmanae DSM 3091																			WP_011406301.1
Methanothermobacter marburgensis str. Marburg	Archaea;Euryarchaeota;Methanobacteria;Methanobacteriales;Methanobacteriaceae;Methanothermobacter;Methanothermobacter marburgensis str. Marburg																					WP_048901274.1		Assimilate S0, sulfite, thiosulfate (Daniels et al. 1986)
Methanothermobacter thermautotrophicus str. Delta H	Archaea;Euryarchaeota;Methanobacteria;Methanobacteriales;Methanobacteriaceae;Methanothermobacter;Methanothermobacter thermautotrophicus str. Delta H																					WP_048061198.1		Assimilate S0, sulfite, thiosulfate, cysteine (Daniels et al. 1986, Bhatnagar 1984)
Methanothermus fervidus DSM 2088	Archaea;Euryarchaeota;Methanobacteria;Methanobacteriales;Methanothermaceae;Methanothermus;Methanothermus fervidus DSM 2088																					WP_048060563.1
Methanocaldococcus bathoardescens	Archaea;Euryarchaeota;Methanococci;Methanococcales;Methanocaldococcaceae;Methanocaldococcus;Methanocaldococcus bathoardescens			WP_048201136.1	WP_048201139.1			WP_048202215.1			WP_048201565.1									WP_048201241.1		WP_048202015.1
Methanocaldococcus fervens AG86	Archaea;Euryarchaeota;Methanococci;Methanococcales;Methanocaldococcaceae;Methanocaldococcus;Methanocaldococcus fervens AG86							WP_048056325.1			WP_015790982.1									WP_015791352.1		WP_015791678.1
Methanocaldococcus infernus ME	Archaea;Euryarchaeota;Methanococci;Methanococcales;Methanocaldococcaceae;Methanocaldococcus;Methanocaldococcus infernus ME			WP_013099422.1	WP_013100859.1			WP_13100115.1			WP_013099852.1											WP_013100746.1
Methanocaldococcus jannaschii DSM 2661	Archaea;Euryarchaeota;Methanococci;Methanococcales;Methanocaldococcaceae;Methanocaldococcus;Methanocaldococcus jannaschii;Methanocaldococcus jannaschii DSM 2661							Q58383.1			Q60377.1									Q57971.1		WP_010870385.1		Assimilate S0, sulfite, thiosulfate (Rajagopal and Daniels, 1986)
Methanocaldococcus sp. FS406-22	Archaea;Euryarchaeota;Methanococci;Methanococcales;Methanocaldococcaceae;Methanocaldococcus;Methanocaldococcus sp. FS406-22							WP_012980613.1			WP_012980042.1									WP_012979928.1		WP_012980875.1,WP_048197506.1
Methanocaldococcus villosus KIN24-T80	Archaea;Euryarchaeota;Methanococci;Methanococcales;Methanocaldococcaceae;Methanocaldococcus;Methanocaldococcus villosus KIN24-T80							WP_017981016.1			WP_017981005.1											WP_017981026.1
Methanocaldococcus vulcanius M7	Archaea;Euryarchaeota;Methanococci;Methanococcales;Methanocaldococcaceae;Methanocaldococcus;Methanocaldococcus vulcanius M7			WP_012819477.1	WP_012819479.1			WP_015733527.1			WP_012819466.1									WP_015733032.1		WP_015732832.1
Methanotorris formicicus Mc-S-70	Archaea;Euryarchaeota;Methanococci;Methanococcales;Methanocaldococcaceae;Methanotorris;Methanotorris formicicus Mc-S-70			WP_048115642.1	WP_007044585.1			WP_007045291.1			WP_007045401.1		WP_007044154.1							WP_048115749.1		WP_007044959.1
Methanotorris igneus Kol 5	Archaea;Euryarchaeota;Methanococci;Methanococcales;Methanocaldococcaceae;Methanotorris;Methanotorris igneus Kol 5							WP_013799599.1			WP_013798182.1									WP_013799183.1		WP_013799184.1
Methanococcus aeolicus Nankai-3	Archaea;Euryarchaeota;Methanococci;Methanococcales;Methanococcaceae;Methanococcus;Methanococcus aeolicus Nankai-3							WP_048062541.1			WP_011973886.1											WP_011973493.1
Methanococcus maripaludis C7	Archaea;Euryarchaeota;Methanococci;Methanococcales;Methanococcaceae;Methanococcus;Methanococcus maripaludis C7							WP_011977337.1			WP_011976595.1													Assimilate S0, thiosulfate, cysteine (Rajagopal and Daniels, 1986)
Methanococcus maripaludis X1	Archaea;Euryarchaeota;Methanococci;Methanococcales;Methanococcaceae;Methanococcus;Methanococcus maripaludis X1							WP_013999966.1			WP_013999382.1									WP_013998556.1
Methanococcus vannielii SB	Archaea;Euryarchaeota;Methanococci;Methanococcales;Methanococcaceae;Methanococcus;Methanococcus vannielii SB							WP_012065813.1			WP_011972060.1
Methanococcus voltae A3	Archaea;Euryarchaeota;Methanococci;Methanococcales;Methanococcaceae;Methanococcus;Methanococcus voltae A3							WP_013180670.1			WP_013179478.1
Methanothermococcus okinawensis IH1	Archaea;Euryarchaeota;Methanococci;Methanococcales;Methanococcaceae;Methanothermococcus;Methanothermococcus okinawensis IH1							WP_013866836.1			WP_013866912.1									WP_013866243.1		WP_048057845.1
Methanothermococcus thermolithotrophicus DSM 2095	Archaea;Euryarchaeota;Methanococci;Methanococcales;Methanococcaceae;Methanothermococcus;Methanothermococcus thermolithotrophicus DSM 2095			WP_018153795.1	WP_018153797.1			WP_018154242.1						WP_018153799.1	WP_018153800.1					WP_018153792.1				Assimilate sulfate, S0, sulfite, thiosulfate (Daniels et al. 1986)
Methanocella arvoryzae MRE50	Archaea;Euryarchaeota;Methanomicrobia;Methanocellales;Methanocellaceae;Methanocella;Methanocella arvoryzae MRE50			WP_012034419.1	WP_012034763.1					WP_012034773.1		WP_012035434.1									WP_012034850.1,WP_048198057.1
Methanocella conradii HZ254	Archaea;Euryarchaeota;Methanomicrobia;Methanocellales;Methanocellaceae;Methanocella;Methanocella conradii HZ254			WP_014406240.1	WP_014405640.1					WP_014405647.1		WP_014406938.1
Methanocorpusculum bavaricum DSM 4179	Archaea;Euryarchaeota;Methanomicrobia;Methanomicrobiales;Methanocorpusculaceae;Methanocorpusculum;Methanocorpusculum bavaricum DSM 4179								WP_042700201.1		WP_042696349.1									WP_042696576.1
Methanocorpusculum labreanum Z	Archaea;Euryarchaeota;Methanomicrobia;Methanomicrobiales;Methanocorpusculaceae;Methanocorpusculum;Methanocorpusculum labreanum Z								WP_011833494.1		WP_011832787.1									WP_011832624.1
Methanoculleus bourgensis MS2	Archaea;Euryarchaeota;Methanomicrobia;Methanomicrobiales;Methanomicrobiaceae;Methanoculleus;Methanoculleus bourgensis MS2								WP_048104885.1		WP_014868088.1									WP_048105096.1,WP_014868427.1
Methanoculleus marisnigri JR1	Archaea;Euryarchaeota;Methanomicrobia;Methanomicrobiales;Methanomicrobiaceae;Methanoculleus;Methanoculleus marisnigri JR1								WP_011843885.1		WP_011843995.1									WP_048063737.1,WP_011845253.1	WP_011844052.1
Methanoculleus sediminis	Archaea;Euryarchaeota;Methanomicrobia;Methanomicrobiales;Methanomicrobiaceae;Methanoculleus;Methanoculleus sediminis								WP_048184889.1		WP_048184013.1									WP_048180578.1	WP_048184103.1
Methanoculleus sp. MH98A	Archaea;Euryarchaeota;Methanomicrobia;Methanomicrobiales;Methanomicrobiaceae;Methanoculleus;Methanoculleus sp. MH98A																			WP_048112017.1,WP_052379661.1	WP_048114257.1
Methanofollis liminatans DSM 4140	Archaea;Euryarchaeota;Methanomicrobia;Methanomicrobiales;Methanomicrobiaceae;Methanofollis;Methanofollis liminatans DSM 4140							WP_004039171.1			WP_004039315.1									WP_048104162.1	WP_048104088.1,WP_004040215.1
Methanogenium cariaci JCM 10550	Archaea;Euryarchaeota;Methanomicrobia;Methanomicrobiales;Methanomicrobiaceae;Methanogenium;Methanogenium cariaci JCM 10550																			WP_062396492.1,WP_062398013.1
Methanolacinia petrolearia DSM 11571	Archaea;Euryarchaeota;Methanomicrobia;Methanomicrobiales;Methanomicrobiaceae;Methanolacinia;Methanolacinia petrolearia DSM 11571							WP_013328818.1			WP_013329519.1									WP_013328644.1,WP_013330291.1
Methanomicrobium mobile BP	Archaea;Euryarchaeota;Methanomicrobia;Methanomicrobiales;Methanomicrobiaceae;Methanomicrobium;Methanomicrobium mobile BP										WP_042705615.1									WP_042705110.1
Methanoplanus limicola DSM 2279	Archaea;Euryarchaeota;Methanomicrobia;Methanomicrobiales;Methanomicrobiaceae;Methanoplanus;Methanoplanus limicola DSM 2279							WP_004078901.1			WP_004077422.1									WP_004076596.1	WP_048145749.1
Methanolinea tarda NOBI-1	Archaea;Euryarchaeota;Methanomicrobia;Methanomicrobiales;Methanoregulaceae;Methanolinea;Methanolinea tarda NOBI-1							WP_007314999.1			WP_007314002.1									WP_007314291.1	WP_007315662.1,WP_042689794.1
Methanoregula boonei 6A8	Archaea;Euryarchaeota;Methanomicrobia;Methanomicrobiales;Methanoregulaceae;Methanoregula;Methanoregula boonei 6A8								WP_012107624.1		WP_012106813.1									WP_012106412.1,WP_012107032.1	WP_012106992.1
Methanoregula formicica SMSP	Archaea;Euryarchaeota;Methanomicrobia;Methanomicrobiales;Methanoregulaceae;Methanoregula;Methanoregula formicica SMSP	WP_015284458.1	WP_015284457.1		WP_015284456.1				WP_015284976.1		WP_015286021.1									WP_015284693.1,WP_015284711.1
Methanosphaerula palustris E1-9c	Archaea;Euryarchaeota;Methanomicrobia;Methanomicrobiales;Methanoregulaceae;Methanosphaerula;Methanosphaerula palustris E1-9c								WP_012618145.1		WP_012618706.1									WP_012616912.1,WP_012618183.1,WP_012617801.1,WP_012618500.1
Methanospirillum hungatei JF-1	Archaea;Euryarchaeota;Methanomicrobia;Methanomicrobiales;Methanospirillaceae;Methanospirillum;Methanospirillum hungatei JF-1								WP_011449182.1		WP_011449532.1									WP_011448945.1	WP_011448724.1
Methanosaeta concilii GP6	Archaea;Euryarchaeota;Methanomicrobia;Methanosarcinales;Methanosaetaceae;Methanosaeta;Methanosaeta concilii GP6				WP_048132454.1					WP_013719941.1										WP_013718561.1	WP_013718944.1
Methanosaeta harundinacea 6Ac	Archaea;Euryarchaeota;Methanomicrobia;Methanosarcinales;Methanosaetaceae;Methanosaeta;Methanosaeta harundinacea 6Ac				WP_048144449.1															WP_014585771.1	WP_014586128.1
Methanococcoides burtonii DSM 6242	Archaea;Euryarchaeota;Methanomicrobia;Methanosarcinales;Methanosarcinaceae;Methanococcoides;Methanococcoides burtonii DSM 6242									WP_011499390.1		WP_011499952.1								WP_011500218.1	WP_011499533.1,WP_011500421.1		WP_011498749.1
Methanococcoides methylutens	Archaea;Euryarchaeota;Methanomicrobia;Methanosarcinales;Methanosarcinaceae;Methanococcoides;Methanococcoides methylutens	LI82_RS05060*	WP_048193885.1			WP_048194180.1				WP_052402874.1		WP_048193487.1								WP_048193884.1,WP_048193717.1	WP_048195702.1,WP_048193244.1		WP_048194518.1
Methanococcoides methylutens MM1	Archaea;Euryarchaeota;Methanomicrobia;Methanosarcinales;Methanosarcinaceae;Methanococcoides;Methanococcoides methylutens MM1	WP_052721291.1	WP_048204910.1			WP_048206341.1				WP_052721452.1		WP_048206275.1								WP_048204909.1,WP_048204643.1	WP_048206099.1,WP_048204821.1		WP_048205273.1
Methanohalobium evestigatum Z-7303	Archaea;Euryarchaeota;Methanomicrobia;Methanosarcinales;Methanosarcinaceae;Methanohalobium;Methanohalobium evestigatum Z-7303			WP_013194346.1	WP_013194596.1	WP_013194874.1,WP_049891262.1				WP_013194590.1		WP_013195639.1	WP_013193650.1								WP_013194016.1	WP_013194157.1	WP_013194630.1
Methanohalophilus mahii DSM 5219	Archaea;Euryarchaeota;Methanomicrobia;Methanosarcinales;Methanosarcinaceae;Methanohalophilus;Methanohalophilus mahii DSM 5219			WP_013037172.1		WP_013037171.1				WP_013038070.1		WP_013036639.1								WP_013037170.1,WP_013036947.1	WP_048902100.1		WP_013036751.1
Methanolobus psychrophilus R15	Archaea;Euryarchaeota;Methanomicrobia;Methanosarcinales;Methanosarcinaceae;Methanolobus;Methanolobus psychrophilus R15									WP_015054290.1		WP_015053557.1									WP_015052967.1
Methanolobus tindarius DSM 2278	Archaea;Euryarchaeota;Methanomicrobia;Methanosarcinales;Methanosarcinaceae;Methanolobus;Methanolobus tindarius DSM 2278	ETA66680.1	WP_023843818.1			WP_023843819.1				WP_048135800.1		WP_023845297.1								WP_048135353.1	WP_048136135.1
Methanomethylovorans hollandica DSM 15978	Archaea;Euryarchaeota;Methanomicrobia;Methanosarcinales;Methanosarcinaceae;Methanomethylovorans;Methanomethylovorans hollandica DSM 15978									WP_015323928.1		WP_015323598.1								WP_015323777.1
Methanosalsum zhilinae DSM 4017	Archaea;Euryarchaeota;Methanomicrobia;Methanosarcinales;Methanosarcinaceae;Methanosalsum;Methanosalsum zhilinae DSM 4017									WP_013898909.1		WP_013899146.1									WP_013897902.1
Methanosarcina acetivorans C2A	Archaea;Euryarchaeota;Methanomicrobia;Methanosarcinales;Methanosarcinaceae;Methanosarcina;Methanosarcina acetivorans C2A									WP_011022843.1										WP_048065709.1	WP_048064948.1,WP_048065627.1,WP_048066452.1
Methanosarcina barkeri 227	Archaea;Euryarchaeota;Methanomicrobia;Methanosarcinales;Methanosarcinaceae;Methanosarcina;Methanosarcina barkeri 227									WP_048117442.1		WP_048122009.1								WP_048116902.1	WP_048121587.1,WP_048119340.1			Assimilate sulfite, S0, thiosulfate, cysteine (Rajagopal and Daniels, 1986)
Methanosarcina barkeri 3	Archaea;Euryarchaeota;Methanomicrobia;Methanosarcinales;Methanosarcinaceae;Methanosarcina;Methanosarcina barkeri 3									WP_048106721.1		WP_048109266.1								WP_048107550.1,WP_048106113.1	WP_048107949.1,WP_048105974.1,WP_048107424.1
Methanosarcina barkeri MS	Archaea;Euryarchaeota;Methanomicrobia;Methanosarcinales;Methanosarcinaceae;Methanosarcina;Methanosarcina barkeri MS									WP_048155510.1		WP_048156341.1								WP_048116902.1	WP_048121587.1,WP_048119340.1
Methanosarcina barkeri str. Fusaro	Archaea;Euryarchaeota;Methanomicrobia;Methanosarcinales;Methanosarcinaceae;Methanosarcina;Methanosarcina barkeri str. Fusaro									WP_011307879.1		WP_011305591.1								WP_011307568.1	WP_011306589.1,WP_011308565.1			Assimilate S0, thiosulfate (Scherer and Sahm, 1981)
Methanosarcina flavescens	Archaea;Euryarchaeota;Methanomicrobia;Methanosarcinales;Methanosarcinaceae;Methanosarcina;Methanosarcina flavescens									WP_054298775.1		WP_054299848.1								WP_054297979.1	WP_054299223.1,WP_054299315.1
Methanosarcina horonobensis HB-1 = JCM 15518	Archaea;Euryarchaeota;Methanomicrobia;Methanosarcinales;Methanosarcinaceae;Methanosarcina;Methanosarcina horonobensis HB-1 = JCM 15518									WP_048139051.1		WP_048137149.1								WP_048139554.1	WP_048142012.1,WP_048138051.1
Methanosarcina lacustris Z-7289	Archaea;Euryarchaeota;Methanomicrobia;Methanosarcinales;Methanosarcinaceae;Methanosarcina;Methanosarcina lacustris Z-7289									WP_048125929.1		WP_048124604.1								WP_048126430.1	WP_048124519.1,WP_048127376.1,WP_048127380.1
Methanosarcina mazei S-6	Archaea;Euryarchaeota;Methanomicrobia;Methanosarcinales;Methanosarcinaceae;Methanosarcina;Methanosarcina mazei S-6									WP_011035189.1		WP_048037851.1								WP_015413177.1	WP_011033777.1,WP_048040033.1,WP_011032316.1
Methanosarcina siciliae T4/M	Archaea;Euryarchaeota;Methanomicrobia;Methanosarcinales;Methanosarcinaceae;Methanosarcina;Methanosarcina siciliae T4/M									WP_048173068.1		WP_048173826.1								WP_048172403.1	WP_048169955.1,WP_048170840.1,WP_048170844.1
Methanosarcina sp. 2.H.T.1A.6	Archaea;Euryarchaeota;Methanomicrobia;Methanosarcinales;Methanosarcinaceae;Methanosarcina;Methanosarcina sp. 2.H.T.1A.6									WP_048141652.1		WP_048142175.1								WP_048139775.1	WP_048141966.1,WP_048138218.1
Methanosarcina sp. MTP4	Archaea;Euryarchaeota;Methanomicrobia;Methanosarcinales;Methanosarcinaceae;Methanosarcina;Methanosarcina sp. MTP4									WP_048183090.1		WP_048177607.1								WP_048178408.1	WP_048181058.1,WP_048179996.1,WP_048183545.1
Methanosarcina sp. WWM596	Archaea;Euryarchaeota;Methanomicrobia;Methanosarcinales;Methanosarcinaceae;Methanosarcina;Methanosarcina sp. WWM596									WP_048159004.1		WP_048125583.1								WP_048127347.1	WP_048126590.1,WP_048125710.1,WP_048126596.1
Methanosarcina thermophila TM-1	Archaea;Euryarchaeota;Methanomicrobia;Methanosarcinales;Methanosarcinaceae;Methanosarcina;Methanosarcina thermophila TM-1									WP_048166337.1		WP_048167308.1								WP_048166695.1	WP_048167966.1,WP_048166894.1
Methanosarcina vacuolata Z-761	Archaea;Euryarchaeota;Methanomicrobia;Methanosarcinales;Methanosarcinaceae;Methanosarcina;Methanosarcina vacuolata Z-761									WP_052727907.1		WP_048122387.1								WP_048118481.1,WP_048120278.1	WP_048122160.1,WP_048120493.1,WP_048121450.1
Methermicoccus shengliensis DSM 18856	Archaea;Euryarchaeota;Methanomicrobia;Methanosarcinales;Methermicoccaceae;Methermicoccus;Methermicoccus shengliensis DSM 18856			WP_052353263.1								WP_042686650.1						WP_042686487.1			WP_042686576.1	WP_042686720.1
ANME-1-Meyerdierks2010	Archaea;Euryarchaeota;Methanomicrobia;unclassified Methanomicrobia;ANME-1 cluster	CBH38736.1	CBH38737.1		CBH38748.1																CBH39210.1
ANME-1-CONS3730B06UFb1	Archaea;Euryarchaeota;Methanomicrobia;unclassified Methanomicrobia;ANME-1 cluster	RCV63267.1	RCV63266.1		RCV63768.1								RCV62684.1								RCV64930.1		RCV63578.1
ANME-1-Krukenberg2018-GB37	Archaea;Euryarchaeota;Methanomicrobia;unclassified Methanomicrobia;ANME-1 cluster				PXF51725.1								PXF51604.1								PXF51043.1		PXF51707.1
ANME-1-Krukenberg2018-GB60	Archaea;Euryarchaeota;Methanomicrobia;unclassified Methanomicrobia;ANME-1 cluster				PXF53078.1																PXF50836.1
ANME-2a-Wang2014	Archaea;Euryarchaeota;Methanomicrobia;Methanosarcinales;unclassified Methanosarcinales;ANME-2 cluster									ANME2a2_02041(2566125297)		ANME2a2_01651(2566124907)									ANME2a_00958(2566124203)		ANME2a2_02236(2566125492),ANME2a_03223(2566126432)
ANME-2b-HR1	Archaea;Euryarchaeota;Methanomicrobia;Methanosarcinales;unclassified Methanosarcinales;ANME-2 cluster	PPA79733.1	PPA79735.1							PPA80164.1		PPA78479.1									PPA80122.1		PPA79744.1
ANME-2c-Hallam2004	Archaea;Euryarchaeota;Methanomicrobia;Methanosarcinales;unclassified Methanosarcinales;ANME-2 cluster																				AAU83223.1		AAU83232.1
ANME-2c-S7142MS2	Archaea;Euryarchaeota;Methanomicrobia;Methanosarcinales;unclassified Methanosarcinales;ANME-2 cluster				RCU60840.1																RCU60769.1
ANME-2c-Krukenberg2018-E20	Archaea;Euryarchaeota;Methanomicrobia;Methanosarcinales;unclassified Methanosarcinales;ANME-2 cluster				PXF59841.1																PXF60660.1		PXF60679.1
Candidatus Methanoperedens nitroreducens	Archaea;Euryarchaeota;Methanomicrobia;Methanosarcinales;Candidatus Methanoperedenaceae;Candidatus Methanoperedens;Candidatus Methanoperedens nitroreducens	WP_052368917.1	WP_048092369.1(KCZ70626.1)	WP_048090058.1	WP_048092871.1	WP_048090348.1				WP_048093116.1		WP_048089148.1						KCZ70985.1			KCZ70870.1		AAU83232.1
Candidatus Methanoperedens sp. BLZ1	Archaea;Euryarchaeota;Methanomicrobia;Methanosarcinales;Candidatus Methanoperedenaceae;Candidatus Methanoperedens;Candidatus Methanoperedens sp. BLZ1			KPQ42275.1	KPQ42401.1	KPQ42278.1				KPQ43960.1		KPQ44948.1								KPQ42279.1,KPQ44278.1	KPQ43494.1
Candidatus Methanofastidiosum methylthiophilus	Archaea;Euryarchaeota;Methanomicrobia;unclassified Methanomicrobia;Arc I group;Arc I group archaeon U1lsi0528_Bin055	KYC53475.1	KYC53473.1
Candidatus Methanomethylophilus alvus Mx1201	Archaea;Euryarchaeota;Thermoplasmata;Methanomassiliicoccales;Methanomassiliicoccaceae;Candidatus Methanomethylophilus;Candidatus Methanomethylophilus alvus Mx1201									WP_015505248.1		WP_015504916.1	WP_015504575.1					WP_015504893.1
Candidatus Methanoplasma termitum	Archaea;Euryarchaeota;Thermoplasmata;Methanomassiliicoccales;Methanomassiliicoccaceae;Candidatus Methanoplasma;Candidatus Methanoplasma termitum									WP_048112557.1		WP_048112109.1
Candidatus Methanomassiliicoccus intestinalis Issoire-Mx1	Archaea;Euryarchaeota;Thermoplasmata;Methanomassiliicoccales;Methanomassiliicoccaceae;Methanomassiliicoccus;Candidatus Methanomassiliicoccus intestinalis Issoire-Mx1									WP_020448231.1		WP_020448677.1								WP_020448939.1
Methanomassiliicoccus luminyensis B10	Archaea;Euryarchaeota;Thermoplasmata;Methanomassiliicoccales;Methanomassiliicoccaceae;Methanomassiliicoccus;Methanomassiliicoccus luminyensis B10									WP_019177722.1		WP_019177259.1
		9	9	12	19	7	0	20	9	34	29	33	7	1	1	0	0	3	0	52	52	22	12
		* LI82_RS05060 is a pseudo gene but may due to a frame shift at the very end of the sequence
