# Supplementary material for: Comparative Genomics and Proteomic Analysis of Assimilatory Sulfate Reduction Pathways in Anaerobic Methanotrophic Archaea
Source: Front Microbiol. 2018 Dec 3;9:2917. doi: 10.3389/fmicb.2018.02917 (PMC6286981; doi:10.3389/fmicb.2018.02917)
Supplement: Supplementary file 3 [file Table_2.xlsx]

## Sheet: metaproteome_jeffs_database_HR_
Supplementary Table S2. Proteins highly expressed in the bulk methane seep metaproteome. Proteins associated with sulfur pathways are highlighted in bold. The searches used a database containing multiple methane seep metagenomes and genomes of cultured representatives.
protein	product	taxonomy	Hydrate Ridge	Santa Monica_0-4cm	Santa Monica_8-12cm	Eel River_0-10cm	Eel River_10-20cm	SUM
GZ35D7_26	methyl-coenzyme M reductase subunit beta	root;cellular organisms;Archaea;environmental samples;uncultured archaeon GZfos35D7	196.942	36.166	89.3402	0	30.8867	353.335
ANME2a_02350	methyl-coenzyme M reductase, alpha subunit (EC 2.8.4.1)	root;cellular organisms;Archaea;Euryarchaeota;Methanomicrobia;Methanosarcinales;unclassified Methanosarcinales	212.303	0	16.4963	0	12.6533	241.452
GZ26B2_4	methyl coenzyme M reductase subunit alpha	root;cellular organisms;Archaea;environmental samples;uncultured archaeon GZfos26B2	66.2995	41.7609	112.686	0	5	225.747
ANME2a_02354	methyl-coenzyme M reductase, beta subunit (EC 2.8.4.1)	root;cellular organisms;Archaea;Euryarchaeota;Methanomicrobia;Methanosarcinales;unclassified Methanosarcinales	77.7073	48.4711	46.8191	0.685579	3.94667	177.63
VO2_combined_contig_350914_2	5,10-methylenetetrahydromethanopterin reductase	root;cellular organisms;Archaea;Euryarchaeota;Methanomicrobia;Methanosarcinales;Methanosarcinaceae	10.6609	36.523	125.018	0	1	173.202
GZ27A8_56	methyl coenzyme M reductase subunit beta	root;cellular organisms;Archaea;environmental samples;uncultured archaeon GZfos27A8	91.2134	15.9317	66.0089	0	0	173.154
gi|268325896|emb|CBH39484.1|	methyl coenzyme M reductase, alpha subunit	root;cellular organisms;Archaea;environmental samples;uncultured archaeon	47.5946	5.08545	104.894	0	0	157.574
5datasets_contig_3794_1	methyl-coenzyme M reductase beta subunit	root;cellular organisms;Archaea;Euryarchaeota;Methanomicrobia;Methanosarcinales;Methanosarcinaceae	109.168	1.46323	2.88686	0	30.2533	143.772
3datasets_contig_37401_2	methyl-coenzyme M reductase beta subunit	root;cellular organisms;Bacteria;Proteobacteria;delta/epsilon subdivisions;Deltaproteobacteria;Desulfuromonadales;Geobacteraceae	56.7149	9.43491	66.2108	0	1	133.361
3datasets_contig_156583_2	5,10-methylenetetrahydromethanopterin reductase	root;cellular organisms;Archaea;Euryarchaeota;Methanomicrobia;Methanosarcinales;Methanosarcinaceae	0	0	125.018	0	1	126.018
GZ35D7_30	methyl coenzyme M reductase subunit alpha	root;cellular organisms;Archaea;environmental samples;uncultured archaeon GZfos35D7	52.7675	21.5756	44.0735	0	1.44667	119.863
3730_contig_11844_4	methyl-coenzyme M reductase beta subunit	root;cellular organisms;Archaea;Euryarchaeota;Methanomicrobia	81.1542	0.981615	1.27371	0	30.2533	113.663
GZ35D7_29	methyl coenzyme M reductase subunit gamma	root;cellular organisms;Archaea;environmental samples;uncultured archaeon GZfos35D7	44.1274	25.9782	35.3466	0	0	105.452
ANME2a_02351	methyl-coenzyme M reductase, gamma subunit (EC 2.8.4.1)	root;cellular organisms;Archaea;Euryarchaeota;Methanomicrobia;Methanosarcinales;unclassified Methanosarcinales	52.4493	17.0102	34	0	0	103.459
3datasets_contig_25078_2	methyl-coenzyme M reductase gamma subunit	root;cellular organisms;Archaea	42.8986	22.1543	34	0	0	99.0529
5datasets_contig_57909_2	adenylylsulfate reductase, subunit A	root;cellular organisms;Bacteria;Proteobacteria;delta/epsilon subdivisions;Deltaproteobacteria;Desulfobacterales;Desulfobacteraceae	10.0516	60.2513	14.6541	1	0	85.957
GZ26B2_3	methyl coenzyme M reductase subunit gamma	root;cellular organisms;Archaea;environmental samples;uncultured archaeon GZfos26B2	25.6438	18.3565	33.0729	0	0	77.0732
VO2_combined_contig_36008_2	hypothetical protein	root;cellular organisms;Archaea;environmental samples	17.3018	4.68007	37.4129	0	0	59.3948
BCs_pro_contig_20017_20017_1	methyl-coenzyme M reductase gamma subunit	root;cellular organisms;Archaea	56.2556	0	0	0	0	56.2556
BCs_pro_contig_01051_1051_1	hypothetical protein	root;cellular organisms;Bacteria	4.35469	15.3812	34.9926	0	0	54.7285
5579_contig_10734_2	dissimilatory sulfite reductase, alpha subunit	root;cellular organisms;Bacteria;Proteobacteria;delta/epsilon subdivisions;Deltaproteobacteria;Desulfobacterales;Desulfobacteraceae	50	1.48162	2.66057	0	0	54.1422
ANME2a_00379	methylenetetrahydromethanopterin reductase (EC 1.5.99.11)	root;cellular organisms;Archaea;Euryarchaeota;Methanomicrobia;Methanosarcinales;unclassified Methanosarcinales	12.5641	12	26.332	0	0	50.8961
3datasets_contig_27578_4	methyl-coenzyme M reductase beta subunit	root;cellular organisms;Archaea	12.8422	11.4258	23.4214	0	1.89333	49.5828
5579_contig_29833_6	adenylylsulfate reductase, subunit A	root;cellular organisms;Bacteria;Proteobacteria;delta/epsilon subdivisions;Deltaproteobacteria;Desulfobacterales;Desulfobacteraceae	42.7085	0.96323	0.773714	0	0	44.4454
5datasets_contig_237640_2	chaperonin GroEL	root;cellular organisms;Bacteria	0	26.5036	5	12	0	43.5036
5579_contig_38702_1	hypothetical protein	root;cellular organisms;Bacteria;Proteobacteria;delta/epsilon subdivisions;Deltaproteobacteria	0	26.5036	1.54743	12	0	40.051
gi|305666320|ref|YP_003862607.1|	chaperonin GroEL	root;cellular organisms;Bacteria;Bacteroidetes/Chlorobi group;Bacteroidetes;Flavobacteriia;Flavobacteriales;Flavobacteriaceae;Maribacter;Maribacter sp. HTCC2170	0	26.5036	0	12	0	38.5036
gi|340617154|ref|YP_004735607.1|	molecular chaperone GroEL	root;cellular organisms;Bacteria;Bacteroidetes/Chlorobi group;Bacteroidetes;Flavobacteriia;Flavobacteriales;Flavobacteriaceae;Zobellia;Zobellia galactanivorans	0	26.5036	0	12	0	38.5036
5579_contig_39496_5	hypothetical protein		0	26.5036	0	12	0	38.5036
5datasets_contig_107739_3	hypothetical protein		0	26.5036	0	12	0	38.5036
5133_contig_8396_3	methyl-coenzyme M reductase alpha subunit	root;cellular organisms;Archaea;Euryarchaeota;Methanomicrobia;Methanosarcinales	36.111	0	0	0	0	36.111
3730_contig_9521_3	sulfate adenylyltransferase	root;cellular organisms;Bacteria	35.3774	0	0	0	0	35.3774
5133_contig_12976_1	sulfate adenylyltransferase	root;cellular organisms;Bacteria;Proteobacteria;delta/epsilon subdivisions;Deltaproteobacteria;Desulfobacterales;Desulfobacteraceae	35.3774	0	0	0	0	35.3774
gi|268325894|emb|CBH39482.1|	methyl-coenzyme M reductase, beta subunit	root;cellular organisms;Archaea;environmental samples;uncultured archaeon	22.1563	2.59135	8.52914	0	0	33.2768
GZ13E1_3	methyl coenzyme M reductase I subunit alpha	root;cellular organisms;Archaea;environmental samples;uncultured archaeon GZfos13E1	28.1758	5.08545	0	0	0	33.2613
GZ17A3_36	methyl coenzyme M reductase subunit alpha	root;cellular organisms;Archaea;environmental samples;uncultured archaeon GZfos17A3	28.1758	5.08545	0	0	0	33.2613
5datasets_contig_73328_4	adenylylsulfate reductase, subunit A	root;cellular organisms;Bacteria	10.5319	7.66434	11.4607	1	0	30.6569
5579_contig_83474_1	hypothetical protein	root;cellular organisms;Bacteria	30.2548	0	0	0	0	30.2548
3datasets_contig_41876_2	methyl-coenzyme M reductase beta subunit	root;cellular organisms;Archaea;environmental samples	23.011	0.847575	4.54743	0	0	28.406
gi|88603394|ref|YP_503572.1|	methyl-coenzyme M reductase subunit gamma	root;cellular organisms;Archaea;Euryarchaeota;Methanomicrobia;Methanomicrobiales;Methanospirillaceae;Methanospirillum;Methanospirillum hungatei;Methanospirillum hungatei JF-1	19.6125	1.48162	6.98171	0	0	28.0758
5579_contig_17107_2	methyl-coenzyme M reductase alpha subunit	root;cellular organisms;Archaea;environmental samples	27.5797	0	0	0	0	27.5797
3730_contig_4027_2	chaperonin GroEL	root;cellular organisms;Bacteria	23.5963	2.54273	0.886857	0	0	27.0259
3730_contig_1613_5	F-type H+-transporting ATPase subunit alpha		25.4907	1.25801	0	0	0	26.7487
5datasets_contig_4420_4	hypothetical protein		25.4907	1.25801	0	0	0	26.7487
3datasets_contig_8464_4	F-type H+-transporting ATPase subunit alpha		25.4907	1.25801	0	0	0	26.7487
3730_contig_4534_6	methylenetetrahydromethanopterin dehydrogenase	root;cellular organisms;Archaea;Euryarchaeota;Methanomicrobia;Methanosarcinales;Methanosarcinaceae	26.4344	0	0	0	0	26.4344
5133_contig_1317_9	methylenetetrahydromethanopterin dehydrogenase	root;cellular organisms;Archaea;Euryarchaeota;Methanomicrobia;Methanosarcinales	26.4344	0	0	0	0	26.4344
5datasets_contig_80951_2	hypothetical protein		20.7719	0.847575	4.54743	0	0	26.167
5datasets_contig_114954_7	hypothetical protein	root;cellular organisms;Archaea;Euryarchaeota;Methanomicrobia;Methanosarcinales	11.2172	0	13.9269	0	0	25.1441
5datasets_contig_27320_5	F-type H+-transporting ATPase subunit beta	root;cellular organisms;Bacteria;Proteobacteria;delta/epsilon subdivisions;Deltaproteobacteria	0	17.5978	7.44165	0	0	25.0394
5579_contig_5831_7	formylmethanofuran--tetrahydromethanopterin N-formyltransferase	root;cellular organisms;Archaea;Euryarchaeota;Methanomicrobia;Methanosarcinales;Methanosarcinaceae	6.87033	0	0	0	17.1267	23.997
3730_contig_2444_10	formylmethanofuran--tetrahydromethanopterin N-formyltransferase	root;cellular organisms;Archaea;Euryarchaeota;Methanomicrobia;Methanosarcinales;Methanosarcinaceae	6.87033	0	0	0	17.1267	23.997
5datasets_contig_6454_3	hypothetical protein	root;cellular organisms;Bacteria	21	0.96323	2	0	0	23.9632
3datasets_contig_2218_3	adenylylsulfate reductase, subunit B	root;cellular organisms;Bacteria	21	0.96323	2	0	0	23.9632
3datasets_contig_185825_3	hypothetical protein	root;cellular organisms;Archaea;environmental samples	17.0156	0.981615	5.50986	0	0	23.5071
gi|268325895|emb|CBH39483.1|	methyl-coenzyme M reductase, gamma subunit	root;cellular organisms;Archaea;environmental samples;uncultured archaeon	7.75782	2.88969	12.6138	0	0	23.2613
gi|268324705|emb|CBH38293.1|	thermosome, beta subunit	root;cellular organisms;Archaea;environmental samples;uncultured archaeon	15.2094	0.981615	7.00986	0	0	23.2009
5133_contig_5332_3	methylenetetrahydromethanopterin dehydrogenase	root;cellular organisms;Archaea;Euryarchaeota;Methanomicrobia;Methanosarcinales;Methanosarcinaceae	13.2735	4.01801	5.54743	0	0	22.8389
5datasets_contig_87893_2	hypothetical protein	root;cellular organisms;Archaea;Euryarchaeota;Methanomicrobia;Methanosarcinales;Methanosarcinaceae	10.5	0	10.832	0	0	21.332
3730_contig_5656_15	hypothetical protein	root;cellular organisms;Bacteria	18.9344	0	1	0	0	19.9344
gi|91774074|ref|YP_566766.1|	thermosome, chaperonin Cpn60/TCP-1	root;cellular organisms;Archaea;Euryarchaeota;Methanomicrobia;Methanosarcinales;Methanosarcinaceae;Methanococcoides;Methanococcoides burtonii;Methanococcoides burtonii DSM 6242	15	0.981615	3.04743	0	0	19.029
gi|294495019|ref|YP_003541512.1|	thermosome subunit	root;cellular organisms;Archaea;Euryarchaeota;Methanomicrobia;Methanosarcinales;Methanosarcinaceae;Methanohalophilus;Methanohalophilus mahii;Methanohalophilus mahii DSM 5219	15	0.981615	3.04743	0	0	19.029
5datasets_contig_31182_7	F-type H+-transporting ATPase subunit beta	root;cellular organisms;Bacteria;Proteobacteria;delta/epsilon subdivisions;Deltaproteobacteria	8.29081	4.59914	4.78108	0	1	18.671
5133_contig_40954_1	manganese-dependent inorganic pyrophosphatase	root;cellular organisms;Bacteria	10.0641	1	7.48171	0	0	18.5458
5datasets_contig_37882_3	F-type H+-transporting ATPase subunit beta	root;cellular organisms;Bacteria;Proteobacteria;delta/epsilon subdivisions;Deltaproteobacteria	6.02112	4.04557	4.32389	4	0	18.3906
3datasets_contig_9265_2	F-type H+-transporting ATPase subunit beta	root;cellular organisms;Bacteria;Proteobacteria;delta/epsilon subdivisions;Deltaproteobacteria	6.02112	4.04557	4.32389	4	0	18.3906
5579_contig_3391_10	F-type H+-transporting ATPase subunit beta	root;cellular organisms;Bacteria;Proteobacteria;delta/epsilon subdivisions;Deltaproteobacteria	6.02112	4.04557	4.32389	4	0	18.3906
5datasets_contig_14500_12	methyl-coenzyme M reductase beta subunit	root;cellular organisms;Archaea;Euryarchaeota;Methanomicrobia;Methanosarcinales;Candidatus Methanoperedenaceae;Candidatus Methanoperedens;Candidatus Methanoperedens nitroreducens	13.3906	4.06882	0	0	0	17.4595
gi|492773719|ref|WP_005959870.1|	porin	root;cellular organisms;Bacteria;Proteobacteria;Gammaproteobacteria;unclassified Gammaproteobacteria;sulfur-oxidizing symbionts	1.90313	9.49767	5.93429	0	0	17.3351
5579_contig_23927_12	hypothetical protein	root;cellular organisms;Bacteria;Proteobacteria;delta/epsilon subdivisions;Deltaproteobacteria;Desulfobacterales;Desulfobacteraceae	17.1766	0	0	0	0	17.1766
3730_contig_4042_9	hypothetical protein	root;cellular organisms;Bacteria	17.1766	0	0	0	0	17.1766
5133_contig_243_2	adenylylsulfate reductase, subunit B	root;cellular organisms;Bacteria;Proteobacteria;delta/epsilon subdivisions;Deltaproteobacteria;Desulfobacterales;Desulfobacteraceae	14.1125	0.96323	2	0	0	17.0757
3730_contig_5656_11	adenylylsulfate reductase, subunit B	root;cellular organisms;Bacteria	14.1125	0.96323	2	0	0	17.0757
5datasets_contig_73238_2	methyl-coenzyme M reductase gamma subunit	root;cellular organisms;Archaea;environmental samples	16.7079	0	0	0	0	16.7079
3datasets_contig_10971_5	hypothetical protein	root;cellular organisms;Bacteria;Proteobacteria;Gammaproteobacteria	3.40313	10.5279	2.77371	0	0	16.7048
3datasets_contig_9484_7	chaperonin GroEL	root;cellular organisms;Bacteria;Proteobacteria;delta/epsilon subdivisions;Deltaproteobacteria	2	5.91403	5	1.45035	1.94667	16.3111
5datasets_contig_185184_3	dissimilatory sulfite reductase, alpha subunit	root;cellular organisms;Bacteria;Proteobacteria;delta/epsilon subdivisions;Deltaproteobacteria	4	0.96323	11	0	0	15.9632
5datasets_contig_74398_3	F-type H+-transporting ATPase subunit beta	root;cellular organisms;Bacteria;Proteobacteria;delta/epsilon subdivisions;Deltaproteobacteria	9.21815	0	6.40874	0	0	15.6269
5579_contig_24995_3	F-type H+-transporting ATPase subunit beta	root;cellular organisms;Bacteria;Proteobacteria;delta/epsilon subdivisions;Deltaproteobacteria	9.21815	0	6.40874	0	0	15.6269
GZ9C4_8	methyl coenzyme M reductase subunit alpha	root;cellular organisms;Archaea;environmental samples;uncultured archaeon GZfos9C4	1.90313	0	13.5291	0	0	15.4323
3datasets_contig_34947_2	F-type H+-transporting ATPase subunit alpha	root;cellular organisms;Bacteria;Proteobacteria;delta/epsilon subdivisions;Deltaproteobacteria	6.61251	2.54232	6.18429	0	0	15.3391
5datasets_contig_235820_1	methyl-coenzyme M reductase alpha subunit	root;cellular organisms;Archaea;Euryarchaeota;Methanomicrobia;Methanosarcinales;Methanosarcinaceae	15.2735	0	0	0	0	15.2735
5datasets_contig_47469_2	hypothetical protein	root;cellular organisms;Bacteria;Proteobacteria;Gammaproteobacteria	7.22503	6.61211	0	0	0.946667	14.7838
5579_contig_7188_2	adenylylsulfate reductase, subunit A	root;cellular organisms;Bacteria	3.25126	0	11.25	0	0	14.5013
gi|218781464|ref|YP_002432782.1|	F0F1 ATP synthase subunit beta	root;cellular organisms;Bacteria;Proteobacteria;delta/epsilon subdivisions;Deltaproteobacteria;Desulfobacterales;Desulfobacteraceae;Desulfatibacillum;Desulfatibacillum alkenivorans;Desulfatibacillum alkenivorans AK-01	5.85627	3.21815	3.41331	2	0	14.4877
3datasets_contig_106744_1	methyl-coenzyme M reductase alpha subunit	root;cellular organisms;Archaea;environmental samples	4.80626	2.51602	6.82114	0	0	14.1434
5datasets_contig_1271_2	hypothetical protein	root;cellular organisms;Bacteria;Proteobacteria;Gammaproteobacteria	0	8	1.88686	3.84043	0	13.7273
gi|493520685|ref|WP_006474821.1|	glyceraldehyde-3-phosphate dehydrogenase	root;cellular organisms;Bacteria;Proteobacteria;Gammaproteobacteria;unclassified Gammaproteobacteria;sulfur-oxidizing symbionts;endosymbiont of Tevnia jerichonana	0	8	1.88686	3.84043	0	13.7273
gi|492793345|ref|WP_005965605.1|	glyceraldehyde-3-phosphate dehydrogenase	root;cellular organisms;Bacteria;Proteobacteria;Gammaproteobacteria;unclassified Gammaproteobacteria;sulfur-oxidizing symbionts;endosymbiont of Riftia pachyptila	0	8	1.88686	3.84043	0	13.7273
gi|497537278|ref|WP_009851476.1|	glyceraldehyde-3-phosphate dehydrogenase	root;cellular organisms;Bacteria;Proteobacteria;Zetaproteobacteria;Mariprofundales;Mariprofundaceae;Mariprofundus;Mariprofundus ferrooxydans	0	8	1.88686	3.84043	0	13.7273
5datasets_contig_174418_2	hypothetical protein	root;cellular organisms;Bacteria;Proteobacteria;Gammaproteobacteria	0	8	1.88686	3.84043	0	13.7273
5133_contig_25400_1	hypothetical protein		0	8	1.88686	3.84043	0	13.7273
gi|261855029|ref|YP_003262312.1|	glyceraldehyde-3-phosphate dehydrogenase	root;cellular organisms;Bacteria;Proteobacteria;Gammaproteobacteria;Chromatiales;Halothiobacillaceae;Halothiobacillus;Halothiobacillus neapolitanus;Halothiobacillus neapolitanus c2	0	8	1.88686	3.84043	0	13.7273
BCs_pro_contig_04556_4556_1	chaperonin GroEL	root;cellular organisms;Bacteria;Proteobacteria;delta/epsilon subdivisions;Deltaproteobacteria	1.90313	5.08545	3.16057	1.45035	1.94667	13.5462
gi|320352898|ref|YP_004194237.1|	adenylylsulfate reductase, subunit A	root;cellular organisms;Bacteria;Proteobacteria;delta/epsilon subdivisions;Deltaproteobacteria;Desulfobacterales;Desulfobulbaceae;Desulfobulbus;Desulfobulbus propionicus;Desulfobulbus propionicus DSM 2032	9.2	3.2335	0.886857	0	0	13.3204
5datasets_contig_330714_3	adenylylsulfate reductase, subunit A	root;cellular organisms;Bacteria;Proteobacteria;delta/epsilon subdivisions;Deltaproteobacteria	9.2	3.2335	0.886857	0	0	13.3204
GZ27A8_52	Group II F420-dependent sulfite reductase	root;cellular organisms;Archaea;environmental samples;uncultured archaeon GZfos27A8	11	2.23459	0	0	0	13.2346
5datasets_contig_26045_2	formylmethanofuran--tetrahydromethanopterin N-formyltransferase	root;cellular organisms;Archaea;Euryarchaeota;Methanomicrobia;Methanosarcinales	5.70938	2.46323	4.93429	0	0	13.1069
3datasets_contig_1610_1	hypothetical protein	root;cellular organisms;Archaea;Euryarchaeota;Methanomicrobia;Methanosarcinales;Candidatus Methanoperedenaceae;Candidatus Methanoperedens;Candidatus Methanoperedens nitroreducens	12.8219	0	0	0	0	12.8219
3730_contig_747_6	hypothetical protein	root;cellular organisms;Archaea;Euryarchaeota;Methanomicrobia;Methanosarcinales;Candidatus Methanoperedenaceae;Candidatus Methanoperedens;Candidatus Methanoperedens nitroreducens	12.8219	0	0	0	0	12.8219
5133_contig_1725_7	hypothetical protein	root;cellular organisms;Archaea;Euryarchaeota;Methanomicrobia;Methanosarcinales	12.8219	0	0	0	0	12.8219
gi|51244686|ref|YP_064570.1|	F0F1 ATP synthase subunit beta	root;cellular organisms;Bacteria;Proteobacteria;delta/epsilon subdivisions;Deltaproteobacteria;Desulfobacterales;Desulfobulbaceae;Desulfotalea;Desulfotalea psychrophila;Desulfotalea psychrophila LSv54	5.54291	2.28764	2.88686	2	0	12.7174
gi|320354740|ref|YP_004196079.1|	ATP synthase F1 subcomplex subunit beta	root;cellular organisms;Bacteria;Proteobacteria;delta/epsilon subdivisions;Deltaproteobacteria;Desulfobacterales;Desulfobulbaceae;Desulfobulbus;Desulfobulbus propionicus;Desulfobulbus propionicus DSM 2032	5.54291	2.28764	2.88686	2	0	12.7174
5133_contig_42741_1	hypothetical protein	root;cellular organisms;Archaea;Euryarchaeota;Methanomicrobia;Methanosarcinales;Methanosarcinaceae	6	4.38969	2.32114	0	0	12.7108
5133_contig_8396_2	hypothetical protein	root;cellular organisms;Archaea;Euryarchaeota;Methanomicrobia;Methanosarcinales	0	0	0	0	12.6533	12.6533
3datasets_contig_173269_2	methyl-coenzyme M reductase beta subunit	root;cellular organisms;Archaea;environmental samples	5.79762	2.72027	4.02848	0	0	12.5464
GZ24D9_1	methyl coenzyme M reductase subunit beta	root;cellular organisms;Archaea;environmental samples;uncultured archaeon GZfos24D9	4.25391	1.96323	6.23377	0	0	12.4509
5datasets_contig_13575_2	dissimilatory sulfite reductase, beta subunit	root;cellular organisms;Bacteria	12.4188	0	0	0	0	12.4188
3datasets_contig_11888_1	formate dehydrogenase, beta subunit	root;cellular organisms;Archaea	6.3219	2.52828	3.54743	0	0	12.3976
3datasets_contig_20450_1	methylenetetrahydrofolate dehydrogenase (NADP+) / methenyltetrahydrofolate cyclohydrolase	root;cellular organisms;Bacteria;Proteobacteria;delta/epsilon subdivisions;Deltaproteobacteria	6.3219	5.91858	0	0	0	12.2405
gi|516715373|ref|WP_018060541.1|	isocitrate dehydrogenase	root;cellular organisms;Bacteria;Proteobacteria;delta/epsilon subdivisions;Epsilonproteobacteria;unclassified Epsilonproteobacteria;Sulfurovum;Sulfurovum sp. SCGC AAA036-F05	3.80626	6.37131	1	1	0	12.1776
5datasets_contig_51140_1	hypothetical protein	root;cellular organisms;Bacteria;Proteobacteria;delta/epsilon subdivisions;Deltaproteobacteria;Desulfobacterales;Desulfobacteraceae	4.53	3.17043	4.43429	0	0	12.1347
5579_contig_34267_1	chaperonin GroEL	root;cellular organisms;Bacteria;Proteobacteria;delta/epsilon subdivisions;Deltaproteobacteria;Desulfobacterales;Desulfobacteraceae	11.1853	0	0	0	0.946667	12.132
gi|224367657|ref|YP_002601820.1|	protein AapJ2	root;cellular organisms;Bacteria;Proteobacteria;delta/epsilon subdivisions;Deltaproteobacteria;Desulfobacterales;Desulfobacteraceae;Desulfobacterium;Desulfobacterium autotrophicum;Desulfobacterium autotrophicum HRM2	0.903128	9.63784	1.54743	0	0	12.0884
5133_contig_1620_14	hypothetical protein	root;cellular organisms;Bacteria;Proteobacteria;delta/epsilon subdivisions;Deltaproteobacteria;Desulfobacterales;Desulfobacteraceae	12	0	0	0	0	12
3730_contig_594_6	thiosulfate reductase / polysulfide reductase chain A	root;cellular organisms;Bacteria	12	0	0	0	0	12
5579_contig_14941_7	thiosulfate reductase / polysulfide reductase chain A	root;cellular organisms;Bacteria;Proteobacteria;delta/epsilon subdivisions;Deltaproteobacteria;Desulfobacterales;Desulfobacteraceae	12	0	0	0	0	12
3datasets_contig_4287_3	hypothetical protein	root;cellular organisms;Bacteria;Proteobacteria;Gammaproteobacteria	10	0	0	1	0.946667	11.9467
3datasets_contig_53544_3	methyl-coenzyme M reductase alpha subunit	root;cellular organisms	9.94299	0	1	0	0.946667	11.8897
5datasets_contig_51141_2	adenylylsulfate reductase, subunit A	root;cellular organisms;Bacteria	5.53	5.08545	0	1	0	11.6155
BCs_pro_contig_04440_4440_2	hypothetical protein	root;cellular organisms;Bacteria	0.903128	8	2.66057	0	0	11.5637
5579_contig_12030_3	hypothetical protein	root;cellular organisms;Archaea;Euryarchaeota;Methanomicrobia;Methanosarcinales;Methanosarcinaceae	5.41877	4.03027	2	0	0	11.449
ANME2a_02629	tetrahydromethanopterin S-methyltransferase, subunit H (EC 2.1.1.86)	root;cellular organisms;Archaea;Euryarchaeota;Methanomicrobia;Methanosarcinales;unclassified Methanosarcinales	5.41877	4.03027	2	0	0	11.449
BCs_pro_contig_21403_21403_1	hypothetical protein	root;cellular organisms;Bacteria	3.30626	4.4937	3.54743	0	0	11.3474
3730_contig_1294_9	tetrahydromethanopterin S-methyltransferase subunit H		5.41877	3.92646	2	0	0	11.3452
3datasets_contig_38420_3	tetrahydromethanopterin S-methyltransferase subunit H		5.41877	3.92646	2	0	0	11.3452
5datasets_contig_131388_3	tetrahydromethanopterin S-methyltransferase subunit H	root;cellular organisms;Archaea;Euryarchaeota;Methanomicrobia;Methanosarcinales	5.41877	3.92646	2	0	0	11.3452
5579_contig_98229_3	tetrahydromethanopterin S-methyltransferase subunit H	root;cellular organisms;Archaea;Euryarchaeota;Methanomicrobia;Methanosarcinales;Methanosarcinaceae	5.41877	3.92646	2	0	0	11.3452
5133_contig_40008_2	hypothetical protein	root;cellular organisms;Bacteria;Proteobacteria;delta/epsilon subdivisions;Epsilonproteobacteria	6.11251	5.08107	0	0	0	11.1936
gi|152992177|ref|YP_001357898.1|	2-oxoglutarate-acceptor oxidoreductase subunit OorC	root;cellular organisms;Bacteria;Proteobacteria;delta/epsilon subdivisions;Epsilonproteobacteria;unclassified Epsilonproteobacteria;Sulfurovum;Sulfurovum sp. NBC37-1	6.11251	5.08107	0	0	0	11.1936
5133_contig_8068_9	2-oxoglutarate ferredoxin oxidoreductase subunit gamma	root;cellular organisms;Bacteria;Proteobacteria;delta/epsilon subdivisions;Epsilonproteobacteria;Campylobacterales	6.11251	5.08107	0	0	0	11.1936
3datasets_contig_7148_3	2-oxoglutarate ferredoxin oxidoreductase subunit gamma	root;cellular organisms;Bacteria;Proteobacteria;delta/epsilon subdivisions;Epsilonproteobacteria;Campylobacterales	6.11251	5.08107	0	0	0	11.1936
5579_contig_12547_1	hypothetical protein	root;cellular organisms;Bacteria;Proteobacteria;delta/epsilon subdivisions;Epsilonproteobacteria	6.11251	5.08107	0	0	0	11.1936
3730_contig_26837_2	2-oxoglutarate ferredoxin oxidoreductase subunit gamma	root;cellular organisms;Bacteria;Proteobacteria;delta/epsilon subdivisions;Epsilonproteobacteria	6.11251	5.08107	0	0	0	11.1936
gi|224367658|ref|YP_002601821.1|	protein AapJ1	root;cellular organisms;Bacteria;Proteobacteria;delta/epsilon subdivisions;Deltaproteobacteria;Desulfobacterales;Desulfobacteraceae;Desulfobacterium;Desulfobacterium autotrophicum;Desulfobacterium autotrophicum HRM2	0.903128	7.01979	0	3.2234	0	11.1463
gi|85858477|ref|YP_460679.1|	ATP synthase F0F1 subunit beta	root;cellular organisms;Bacteria;Proteobacteria;delta/epsilon subdivisions;Deltaproteobacteria;Syntrophobacterales;Syntrophaceae;Syntrophus;Syntrophus aciditrophicus;Syntrophus aciditrophicus SB	5.94604	2.7547	2.38686	0	0	11.0876
5datasets_contig_66761_1	hypothetical protein	root;cellular organisms;Bacteria;Proteobacteria;Alphaproteobacteria;Rhizobiales	3.75782	6.10737	0.886857	0	0	10.752
3datasets_contig_11175_2	hypothetical protein	root;cellular organisms;Bacteria;Proteobacteria;Alphaproteobacteria;Rhizobiales	3.75782	6.10737	0.886857	0	0	10.752
5datasets_contig_69069_4	tetrahydromethanopterin S-methyltransferase subunit H	root;cellular organisms;Archaea;Euryarchaeota;Methanomicrobia;Methanosarcinales;Methanosarcinaceae	4.70938	4.03027	2	0	0	10.7397
3datasets_contig_58397_2	formate dehydrogenase, beta subunit	root;cellular organisms;Archaea	4.66095	2.52828	3.54743	0	0	10.7367
GZ30H9_31	methyl coenzyme M reductase I subunit alpha	root;cellular organisms;Archaea;environmental samples;uncultured archaeon GZfos30H9	0	5.08545	0	1	4.31333	10.3988
GZ24D9_3	methyl coenzyme M reductase I subunit alpha	root;cellular organisms;Archaea;environmental samples;uncultured archaeon GZfos24D9	0	5.08545	0	1	4.31333	10.3988
gi|268323819|emb|CBH37407.1|	methyl coenzyme M reductase, alpha subunit	root;cellular organisms;Archaea;environmental samples;uncultured archaeon	0	5.08545	0	1	4.31333	10.3988
3datasets_contig_74042_2	nitrite reductase (NO-forming) / hydroxylamine reductase	root	0.903128	9	0	0.446809	0	10.3499
5datasets_contig_496218_2	hypothetical protein	root;cellular organisms;Bacteria;Proteobacteria;delta/epsilon subdivisions;Deltaproteobacteria	0	4.13188	2.16057	4	0	10.2925
5579_contig_2476_2	hypothetical protein	root;cellular organisms;Bacteria;Proteobacteria;delta/epsilon subdivisions;Deltaproteobacteria	0	4.13188	2.16057	4	0	10.2925
3730_contig_57605_1	transcription termination factor Rho	root;cellular organisms;Bacteria;Proteobacteria;delta/epsilon subdivisions;Deltaproteobacteria	0	4.13188	2.16057	4	0	10.2925
5datasets_contig_170515_4	hypothetical protein	root;cellular organisms;Bacteria;Proteobacteria;delta/epsilon subdivisions;Deltaproteobacteria	0	4.13188	2.16057	4	0	10.2925
3datasets_contig_76905_2	transcription termination factor Rho	root;cellular organisms;Bacteria;Proteobacteria;delta/epsilon subdivisions;Deltaproteobacteria	0	3.85292	2.16057	4	0	10.0135
5datasets_contig_156976_1	hypothetical protein	root;cellular organisms;Bacteria	0.903128	1.83532	1.27371	6	0	10.0122
5133_contig_2345_3	hypothetical protein	root;cellular organisms;Bacteria	0.903128	1.83532	1.27371	6	0	10.0122
5datasets_contig_31053_1	tetrahydromethanopterin S-methyltransferase subunit H	root;cellular organisms;Archaea;Euryarchaeota;Methanomicrobia;Methanosarcinales;Methanosarcinaceae	7	2	0	0	1	10
gi|336476796|ref|YP_004615937.1|	methyl-coenzyme M reductase subunit gamma	root;cellular organisms;Archaea;Euryarchaeota;Methanomicrobia;Methanosarcinales;Methanosarcinaceae;Methanosalsum;Methanosalsum zhilinae;Methanosalsum zhilinae DSM 4017	3.85469	3.42646	2.54743	0	0	9.82858
GZ11H11_33	methyl coenzyme M reductase subunit alpha	root;cellular organisms;Archaea;environmental samples;uncultured archaeon GZfos11H11	0	4.46919	0	1	4.31333	9.78252
5133_contig_7600_3	hypothetical protein		0	4.46919	0	1	4.31333	9.78252
BCs_pro_contig_04556_4556_2	chaperonin GroEL	root;cellular organisms;Bacteria;Proteobacteria;delta/epsilon subdivisions;Deltaproteobacteria	1.95156	3.88969	3.86857	0	0	9.70983
3datasets_contig_27178_1	chaperonin GroEL	root;cellular organisms;Bacteria;Proteobacteria;delta/epsilon subdivisions;Deltaproteobacteria	4.82282	4.87784	0	0	0	9.70066
5133_contig_27137_1	dissimilatory sulfite reductase, alpha subunit	root;cellular organisms;Bacteria;Proteobacteria;delta/epsilon subdivisions;Deltaproteobacteria	7.22503	1.46323	1	0	0	9.68826
5datasets_contig_4463_2	hypothetical protein	root;cellular organisms;Bacteria	0	1.46323	0	8	0	9.46323
3datasets_contig_67983_1	hypothetical protein	root;cellular organisms;Bacteria;Cyanobacteria	0	1.46323	0	8	0	9.46323
5133_contig_26162_3	hypothetical protein	root;cellular organisms;Bacteria	0	1.46323	0	8	0	9.46323
3datasets_contig_113036_1	hypothetical protein	root;cellular organisms;Archaea;Euryarchaeota;Methanobacteria;Methanobacteriales;Methanobacteriaceae;Methanobacterium;Methanobacterium formicicum	8.46721	0	0.886857	0	0	9.35406
gi|343802312|gb|EGV20252.1|	60 kDa chaperonin	root;cellular organisms;Bacteria;Proteobacteria;Gammaproteobacteria;Chromatiales;Chromatiaceae;Thiocapsa;Thiocapsa marina;Thiocapsa marina 5811	4.80626	3.22124	0	1.27266	0	9.30015
5datasets_contig_37286_1	F-type H+-transporting ATPase subunit beta	root;cellular organisms;Bacteria	4.51564	1.69515	0.773714	2	0	8.98451
5133_contig_4257_8	cell division protein FtsZ	root;cellular organisms;Archaea;Euryarchaeota;Methanomicrobia;Methanosarcinales	6	0.981615	2	0	0	8.98162
3730_contig_2341_9	cell division protein FtsZ	root;cellular organisms;Archaea;Euryarchaeota;Methanomicrobia;Methanosarcinales	6	0.981615	2	0	0	8.98162
gi|268323817|emb|CBH37405.1|	methyl-coenzyme M reductase, beta subunit	root;cellular organisms;Archaea;environmental samples;uncultured archaeon	8.01173	0	0	0	0.946667	8.9584
5133_contig_1663_11	hypothetical protein	root;cellular organisms;Archaea;Euryarchaeota;Methanomicrobia;Methanosarcinales	8.87775	0	0	0	0	8.87775
5579_contig_3617_6	hypothetical protein	root;cellular organisms;Archaea;Euryarchaeota;Methanomicrobia	8.87775	0	0	0	0	8.87775
3730_contig_4658_5	hypothetical protein	root;cellular organisms;Archaea;Euryarchaeota;Methanomicrobia	8.87775	0	0	0	0	8.87775
VO1_contig_9900_2	hypothetical protein	root;cellular organisms;Archaea;Euryarchaeota;Methanomicrobia;Methanomicrobiales	8.87775	0	0	0	0	8.87775
3datasets_contig_40304_2	dissimilatory sulfite reductase, alpha subunit	root;cellular organisms;Bacteria;environmental samples	2.90313	1	4.93429	0	0	8.83741
gi|328953602|ref|YP_004370936.1|	molecular chaperone GroEL	root;cellular organisms;Bacteria;Proteobacteria;delta/epsilon subdivisions;Deltaproteobacteria;Syntrophobacterales;Syntrophaceae;Desulfobacca;Desulfobacca acetoxidans;Desulfobacca acetoxidans DSM 11109	3.87126	1.92379	2	1	0	8.79504
3datasets_contig_12399_1	acetyl-CoA synthetase	root;cellular organisms;Bacteria;Proteobacteria	0.903128	6.75171	1	0	0	8.65484
5datasets_contig_12614_3	acetyl-CoA synthetase	root;cellular organisms;Bacteria;Proteobacteria;Gammaproteobacteria	0.903128	6.75171	1	0	0	8.65484
3730_contig_12952_2	adenylylsulfate reductase, subunit A	root;cellular organisms;Bacteria	4.7	0	3.74086	0	0	8.44086
5datasets_contig_44821_3	dissimilatory sulfite reductase, beta subunit	root;cellular organisms;Bacteria;Proteobacteria;delta/epsilon subdivisions;Deltaproteobacteria	6	0	2.38686	0	0	8.38686
5579_contig_29380_2	chaperonin GroEL	root;cellular organisms;Bacteria;Proteobacteria;delta/epsilon subdivisions;Deltaproteobacteria	5.37126	2	0.886857	0	0	8.25811
3datasets_contig_460_3	glutamine synthetase	root;cellular organisms;Bacteria;Proteobacteria;Gammaproteobacteria	0.951564	4.58484	2.38686	0	0	7.92326
5datasets_contig_10085_1	hypothetical protein	root;cellular organisms;Archaea;environmental samples	0.903128	1.69515	5.32114	0	0	7.91942
gi|494436734|ref|WP_007230013.1|	glutamine synthetase	root;cellular organisms;Bacteria;Proteobacteria;Gammaproteobacteria;unclassified Gammaproteobacteria;OMG group;OM60 clade;marine gamma proteobacterium HTCC2148	2	3.3903	0.773714	1.71158	0	7.8756
3datasets_contig_99424_1	glutamine synthetase	root;cellular organisms;Bacteria;Proteobacteria;Gammaproteobacteria	2	3.3903	0.773714	1.71158	0	7.8756
gi|493948496|ref|WP_006892408.1|	glutamine synthetase	root;cellular organisms;Bacteria;Proteobacteria;Gammaproteobacteria;Methylococcales;Methylococcaceae;Methylobacter;Methylobacter tundripaludum	2	3.3903	0.773714	1.71158	0	7.8756
gi|220936415|ref|YP_002515314.1|	glutamine synthetase, type I	root;cellular organisms;Bacteria;Proteobacteria;Gammaproteobacteria;Chromatiales;Ectothiorhodospiraceae;Thioalkalivibrio;Thioalkalivibrio sulfidiphilus;Thioalkalivibrio sulfidiphilus HL-EbGr7	2	3.3903	0.773714	1.71158	0	7.8756
5579_contig_15562_23	glutamine synthetase	root;cellular organisms;Bacteria;Proteobacteria;Gammaproteobacteria;Oceanospirillales;Halomonadaceae	2	3.3903	0.773714	1.71158	0	7.8756
gi|491514707|ref|WP_005372340.1|	glutamine synthetase	root;cellular organisms;Bacteria;Proteobacteria;Gammaproteobacteria;Methylococcales;Methylococcaceae;Methylomicrobium;Methylomicrobium album	2	3.3903	0.773714	1.71158	0	7.8756
5datasets_contig_44827_2	hypothetical protein	root;cellular organisms;Bacteria;Proteobacteria;Gammaproteobacteria	2	3.3903	0.773714	1.71158	0	7.8756
gi|492768636|ref|WP_005958787.1|	glutamine synthetase	root;cellular organisms;Bacteria;Proteobacteria;Gammaproteobacteria;unclassified Gammaproteobacteria;sulfur-oxidizing symbionts;endosymbiont of Riftia pachyptila	2	3.3903	0.773714	1.71158	0	7.8756
3730_contig_5498_15	hypothetical protein	root;cellular organisms;Bacteria	7.75782	0	0	0	0	7.75782
5579_contig_7059_16	hypothetical protein	root;cellular organisms;Bacteria;Proteobacteria;delta/epsilon subdivisions;Deltaproteobacteria;Desulfobacterales;Desulfobacteraceae	7.75782	0	0	0	0	7.75782
gi|93454939|gb|EAT05180.1|	adenylylsulfate reductase, subunit A	root;cellular organisms;Bacteria;Proteobacteria;delta/epsilon subdivisions;Deltaproteobacteria;unclassified Deltaproteobacteria;unclassified Deltaproteobacteria (miscellaneous);delta proteobacterium MLMS-1	1.8225	2.88969	0	3	0	7.71219
5133_contig_50675_2	general L-amino acid transport system substrate-binding protein	root;cellular organisms;Bacteria	0.903128	6.7806	0	0	0	7.68373
gi|516745227|ref|WP_018078912.1|	adenylylsulfate reductase, subunit A	root;cellular organisms;Bacteria;Proteobacteria;Betaproteobacteria;Hydrogenophilales;Hydrogenophilaceae;Thiobacillus;Thiobacillus denitrificans	2.05214	2.73963	1.88686	1	0	7.67863
gi|74316890|ref|YP_314630.1|	adenylylsulfate reductase, subunit A	root;cellular organisms;Bacteria;Proteobacteria;Betaproteobacteria;Hydrogenophilales;Hydrogenophilaceae;Thiobacillus;Thiobacillus denitrificans;Thiobacillus denitrificans ATCC 25259	2.05214	2.73963	1.88686	1	0	7.67863
3730_contig_46008_2	adenylylsulfate reductase, subunit A	root;cellular organisms;Bacteria;Proteobacteria;delta/epsilon subdivisions;Deltaproteobacteria;Desulfobacterales;Desulfobacteraceae	0	3.17043	4.43429	0	0	7.60472
3datasets_contig_14158_1	hypothetical protein	root;cellular organisms;Bacteria	1.85469	4.3636	1.27371	0	0	7.49201
5datasets_contig_110391_2	sulfate adenylyltransferase	root;cellular organisms;Bacteria	5.56408	0.905403	1	0	0	7.46948
3datasets_contig_95175_2	sulfate adenylyltransferase	root;cellular organisms	5.56408	0.905403	1	0	0	7.46948
gi|218782074|ref|YP_002433392.1|	chaperonin GroEL	root;cellular organisms;Bacteria;Proteobacteria;delta/epsilon subdivisions;Deltaproteobacteria;Desulfobacterales;Desulfobacteraceae;Desulfatibacillum;Desulfatibacillum alkenivorans;Desulfatibacillum alkenivorans AK-01	0	4.04273	0	1.45035	1.94667	7.43975
3730_contig_28133_4	methylenetetrahydrofolate dehydrogenase (NADP+) / methenyltetrahydrofolate cyclohydrolase		0	7.43303	0	0	0	7.43303
3datasets_contig_13289_2	methylenetetrahydrofolate dehydrogenase (NADP+) / methenyltetrahydrofolate cyclohydrolase		0	7.43303	0	0	0	7.43303
3datasets_contig_27362_7	methylenetetrahydrofolate dehydrogenase (NADP+) / methenyltetrahydrofolate cyclohydrolase	root;cellular organisms;Bacteria	0	7.43303	0	0	0	7.43303
5579_contig_19439_8	hypothetical protein	root;cellular organisms;Bacteria	0	7.43303	0	0	0	7.43303
gi|333788666|gb|EGL54548.1|	glyceraldehyde-3-phosphate dehydrogenase/erythrose-4-phosphate dehydrogenase	root;cellular organisms;Bacteria;Proteobacteria;Gammaproteobacteria;Thiotrichales;Piscirickettsiaceae;Methylophaga;Methylophaga aminisulfidivorans;Methylophaga aminisulfidivorans MP	0	1.69515	1.88686	3.84043	0	7.42243
gi|517692416|ref|WP_018862624.1|	glyceraldehyde-3-phosphate dehydrogenase	root;cellular organisms;Bacteria;Proteobacteria;Gammaproteobacteria;Chromatiales;Ectothiorhodospiraceae;Thioalkalivibrio	0	1.69515	1.88686	3.84043	0	7.42243
gi|343801858|gb|EGV19800.1|	glyceraldehyde-3-phosphate dehydrogenase, type I	root;cellular organisms;Bacteria;Proteobacteria;Gammaproteobacteria;Chromatiales;Chromatiaceae;Thiocapsa;Thiocapsa marina;Thiocapsa marina 5811	0	1.69515	1.88686	3.84043	0	7.42243
gi|78484590|ref|YP_390515.1|	glyceraldehyde-3-phosphate dehydrogenase, type I	root;cellular organisms;Bacteria;Proteobacteria;Gammaproteobacteria;Thiotrichales;Piscirickettsiaceae;Thiomicrospira;Thiomicrospira crunogena;Thiomicrospira crunogena XCL-2	0	1.69515	1.88686	3.84043	0	7.42243
gi|257092455|ref|YP_003166096.1|	glyceraldehyde-3-phosphate dehydrogenase	root;cellular organisms;Bacteria;Proteobacteria;Betaproteobacteria;unclassified Betaproteobacteria;Candidatus Accumulibacter;Candidatus Accumulibacter phosphatis;Candidatus Accumulibacter phosphatis clade IIA str. UW-1	0	1.69515	1.88686	3.84043	0	7.42243
gi|82701521|ref|YP_411087.1|	glyceraldehyde-3-phosphate dehydrogenase, type I	root;cellular organisms;Bacteria;Proteobacteria;Betaproteobacteria;Nitrosomonadales;Nitrosomonadaceae;Nitrosospira;Nitrosospira multiformis;Nitrosospira multiformis ATCC 25196	0	1.69515	1.88686	3.84043	0	7.42243
5datasets_contig_33945_2	methenyltetrahydromethanopterin cyclohydrolase	root;cellular organisms;Archaea;environmental samples;uncultured archaeon GZfos26B2	4.17735	1.94485	1.27371	0	0	7.39591
3datasets_contig_7367_8	chaperonin GroEL	root;cellular organisms;Bacteria;Proteobacteria;Gammaproteobacteria;environmental samples	4.75782	2.63568	0	0	0	7.3935
gi|268323818|emb|CBH37406.1|	methyl-coenzyme M reductase, gamma subunit	root;cellular organisms;Archaea;environmental samples;uncultured archaeon	0	0.981615	6.39666	0	0	7.37828
GZ11H11_32	methyl coenzyme M reductase subunit gamma	root;cellular organisms;Archaea;environmental samples;uncultured archaeon GZfos11H11	0	0.981615	6.28352	0	0	7.26513
GZ33H6_30	methyl coenzyme M reductase subunit gamma	root;cellular organisms;Archaea;environmental samples;uncultured archaeon GZfos33H6	0	0.981615	6.28352	0	0	7.26513
GZ9C4_7	methyl coenzyme M reductase subunit gamma	root;cellular organisms;Archaea;environmental samples;uncultured archaeon GZfos9C4	1.80626	0	5.43429	0	0	7.24054
3730_contig_159650_1	hypothetical protein	root;cellular organisms;Bacteria	3.75782	2.54273	0.886857	0	0	7.1874
5datasets_contig_68236_1	hypothetical protein	root;cellular organisms;Bacteria	3.75782	2.54273	0.886857	0	0	7.1874
GZ11H11_31	methyl coenzyme M reductase subunit beta	root;cellular organisms;Archaea;environmental samples;uncultured archaeon GZfos11H11	0	0	6.09691	0	0.946667	7.04357
5datasets_contig_65890_1	hypothetical protein	root;cellular organisms;Bacteria;Proteobacteria;Gammaproteobacteria;Chromatiales;Ectothiorhodospiraceae;Thioalkalivibrio	2.70938	1.91242	2.38686	0	0	7.00866
3datasets_contig_28747_3	hypothetical protein	root;cellular organisms;Bacteria;Proteobacteria;Gammaproteobacteria	2.70938	1.91242	2.38686	0	0	7.00866
5datasets_contig_25472_2	chaperonin GroEL	root;cellular organisms;Bacteria	1.96813	3	2	0	0	6.96813
gi|224371601|ref|YP_002605765.1|	protein PotD	root;cellular organisms;Bacteria;Proteobacteria;delta/epsilon subdivisions;Deltaproteobacteria;Desulfobacterales;Desulfobacteraceae;Desulfobacterium;Desulfobacterium autotrophicum;Desulfobacterium autotrophicum HRM2	0.903128	4.05368	0	2	0	6.95681
gi|93456617|gb|EAT06725.1|	ATP synthase F1, alpha subunit	root;cellular organisms;Bacteria;Proteobacteria;delta/epsilon subdivisions;Deltaproteobacteria;unclassified Deltaproteobacteria;unclassified Deltaproteobacteria (miscellaneous);delta proteobacterium MLMS-1	3	2.91242	0.886857	0	0	6.79928
3730_contig_113_38	methylenetetrahydrofolate dehydrogenase (NADP+) / methenyltetrahydrofolate cyclohydrolase	root;cellular organisms;Bacteria	0	6.7806	0	0	0	6.7806
3datasets_contig_3664_3	methylenetetrahydrofolate dehydrogenase (NADP+) / methenyltetrahydrofolate cyclohydrolase	root;cellular organisms;Bacteria	0	6.7806	0	0	0	6.7806
5datasets_contig_59200_2	hypothetical protein	root;cellular organisms;Bacteria	0	6.7806	0	0	0	6.7806
5datasets_contig_272218_2	methylenetetrahydrofolate dehydrogenase (NADP+) / methenyltetrahydrofolate cyclohydrolase	root;cellular organisms;Bacteria	0	6.7806	0	0	0	6.7806
VO2_combined_contig_270924_2	hypothetical protein	root;cellular organisms;Bacteria	0	6.7806	0	0	0	6.7806
5datasets_contig_216722_2	hypothetical protein	root;cellular organisms;Bacteria	0	6.7806	0	0	0	6.7806
5datasets_contig_172510_2	hypothetical protein	root;cellular organisms;Bacteria	0	6.7806	0	0	0	6.7806
BCs_pro_contig_05741_5741_1	methylenetetrahydrofolate dehydrogenase (NADP+) / methenyltetrahydrofolate cyclohydrolase		0	6.7806	0	0	0	6.7806
3datasets_contig_52604_1	manganese-dependent inorganic pyrophosphatase	root;cellular organisms;Bacteria;Proteobacteria;delta/epsilon subdivisions;Deltaproteobacteria;Desulfovibrionales	0	2.72145	3.96714	0	0	6.68859
gi|283780795|ref|YP_003371550.1|	chaperonin GroEL	root;cellular organisms;Bacteria;Planctomycetes;Planctomycetia;Planctomycetales;Planctomycetaceae;Pirellula;Pirellula staleyi;Pirellula staleyi DSM 6068	3	2.67646	0	1	0	6.67646
3730_contig_9042_4	methylenetetrahydromethanopterin dehydrogenase	root;cellular organisms;Archaea;environmental samples	2	0	4.66057	0	0	6.66057
5datasets_contig_23639_1	nitrite reductase (NO-forming) / hydroxylamine reductase	root;cellular organisms;Bacteria;Proteobacteria;Gammaproteobacteria;unclassified Gammaproteobacteria	1	2.93694	2	0.723404	0	6.66034
GZ30H9_29	methyl coenzyme M reductase subunit beta	root;cellular organisms;Archaea;environmental samples;uncultured archaeon GZfos30H9	0	0	5.71005	0	0.946667	6.65672
5datasets_contig_414419_2	hypothetical protein	root;cellular organisms;Bacteria;Proteobacteria;delta/epsilon subdivisions;Deltaproteobacteria;Desulfobacterales;Desulfobacteraceae;Desulfosarcina;Desulfosarcina sp. BuS5	0	3.88969	0.886857	1.87116	0	6.64771
3730_contig_35041_1	hypothetical protein	root;cellular organisms;Bacteria;Proteobacteria;delta/epsilon subdivisions;Deltaproteobacteria;Desulfobacterales;Desulfobacteraceae;Desulfosarcina;Desulfosarcina sp. BuS5	0	3.88969	0.886857	1.87116	0	6.64771
5datasets_contig_489216_2	chaperonin GroEL	root;cellular organisms;Bacteria;Proteobacteria;delta/epsilon subdivisions;Deltaproteobacteria	3.20156	3.3903	0	0	0	6.59187
5datasets_contig_483791_2	chaperonin GroEL	root;cellular organisms;Bacteria;Proteobacteria;delta/epsilon subdivisions;Deltaproteobacteria	3.20156	3.3903	0	0	0	6.59187
BCs_pro_contig_00463_463_1	F-type H+-transporting ATPase subunit beta	root;cellular organisms;Bacteria;Proteobacteria;delta/epsilon subdivisions;Deltaproteobacteria	2.91032	3.61539	0	0	0	6.5257
3datasets_contig_36700_2	dissimilatory sulfite reductase, alpha subunit	root;cellular organisms;Bacteria	2.30626	1.46323	2.66057	0	0	6.43006
5133_contig_27137_2	dissimilatory sulfite reductase, beta subunit	root;cellular organisms;Bacteria	5.41877	0.905403	0	0	0	6.32417
5datasets_contig_30753_1	hypothetical protein	root;cellular organisms;Bacteria;Proteobacteria	0.903128	4.92379	0	0.446809	0	6.27372
GZ19C7_5	methyl coenzyme M reductase beta subunit	root;cellular organisms;Archaea;environmental samples;uncultured archaeon GZfos19C7	0	0	5.25	0	0.946667	6.19667
5datasets_contig_155835_1	methylenetetrahydrofolate dehydrogenase (NADP+) / methenyltetrahydrofolate cyclohydrolase	root;cellular organisms;Bacteria;Bacteroidetes/Chlorobi group;Bacteroidetes;Bacteroidia;Bacteroidales	0	6.14592	0	0	0	6.14592
5datasets_contig_140598_2	methylenetetrahydrofolate dehydrogenase (NADP+) / methenyltetrahydrofolate cyclohydrolase	root;cellular organisms;Bacteria	0	6.14592	0	0	0	6.14592
3datasets_contig_76471_1	methylenetetrahydrofolate dehydrogenase (NADP+) / methenyltetrahydrofolate cyclohydrolase	root;cellular organisms;Bacteria	0	6.14592	0	0	0	6.14592
VO2_combined_contig_97477_2	hypothetical protein	root;cellular organisms;Archaea	0	2.52828	3.54743	0	0	6.07571
5datasets_contig_67964_4	hypothetical protein	root;cellular organisms;Bacteria	2.45156	2.1564	0.773714	0.685579	0	6.06725
gi|109897350|ref|YP_660605.1|	glutamine synthetase	root;cellular organisms;Bacteria;Proteobacteria;Gammaproteobacteria;Alteromonadales;Pseudoalteromonadaceae;Pseudoalteromonas;Pseudoalteromonas atlantica;Pseudoalteromonas atlantica T6c	1	3.3903	0.773714	0.893617	0	6.05763
gi|224369601|ref|YP_002603765.1|	protein LivK1	root;cellular organisms;Bacteria;Proteobacteria;delta/epsilon subdivisions;Deltaproteobacteria;Desulfobacterales;Desulfobacteraceae;Desulfobacterium;Desulfobacterium autotrophicum;Desulfobacterium autotrophicum HRM2	0.903128	2.14414	1	2	0	6.04727
3datasets_contig_53544_2	methyl-coenzyme M reductase alpha subunit	root;cellular organisms;Archaea;Euryarchaeota;Methanomicrobia;Methanosarcinales;Methanosarcinaceae	0	0	6.01457	0	0	6.01457
3730_contig_4575_3	hypothetical protein	root;cellular organisms;Archaea;Euryarchaeota;Methanomicrobia;Methanosarcinales;Methanosarcinaceae	6.00371	0	0	0	0	6.00371
5133_contig_49291_2	hypothetical protein	root;cellular organisms;Bacteria;Proteobacteria;delta/epsilon subdivisions;Deltaproteobacteria	3.80626	2.19515	0	0	0	6.00141
GZ26E7_1	FOG CBS domain	root;cellular organisms;Archaea;environmental samples;uncultured archaeon GZfos26E7	0	2.44485	3.54743	0	0	5.99227
5133_contig_10831_1	methenyltetrahydromethanopterin cyclohydrolase	root;cellular organisms;Archaea;environmental samples;uncultured archaeon GZfos26B2	4.06408	1.92646	0	0	0	5.99054
3datasets_contig_129189_1	F-type H+-transporting ATPase subunit alpha	root;cellular organisms;Bacteria	3	1.98162	1	0	0	5.98162
5datasets_contig_26551_6	adenylylsulfate reductase, subunit A	root;cellular organisms;Bacteria;Proteobacteria;delta/epsilon subdivisions;Deltaproteobacteria;Desulfobacterales;Desulfobacteraceae	2.2	1	1.77371	1	0	5.97371
5datasets_contig_46353_1	proteasome beta subunit	root;cellular organisms;Archaea;Euryarchaeota;Methanomicrobia;Methanosarcinales;Methanosarcinaceae	1.45156	1.50199	3	0	0	5.95355
3730_contig_14385_2	proteasome beta subunit	root;cellular organisms;Archaea;Euryarchaeota;Methanomicrobia	1.45156	1.50199	3	0	0	5.95355
5datasets_contig_194985_2	manganese-dependent inorganic pyrophosphatase	root;cellular organisms;Bacteria;Proteobacteria;delta/epsilon subdivisions;Deltaproteobacteria	0	5.93303	0	0	0	5.93303
ANME2a_02778	formylmethanofuran dehydrogenase, subunit A (EC 1.2.99.5)	root;cellular organisms;Archaea;Euryarchaeota;Methanomicrobia;Methanosarcinales;unclassified Methanosarcinales	0	4.59532	1.27371	0	0	5.86903
5579_contig_77461_1	hypothetical protein	root;cellular organisms;Bacteria;unclassified Bacteria;Caldithrix;Caldithrix abyssi	0	1.84758	2	2	0	5.84758
5datasets_contig_558443_1	hypothetical protein	root;cellular organisms;Bacteria;Proteobacteria;Gammaproteobacteria	0.903128	1.92646	1	2	0	5.82959
gi|220936396|ref|YP_002515295.1|	phosphoribulokinase	root;cellular organisms;Bacteria;Proteobacteria;Gammaproteobacteria;Chromatiales;Ectothiorhodospiraceae;Thioalkalivibrio;Thioalkalivibrio sulfidiphilus;Thioalkalivibrio sulfidiphilus HL-EbGr7	0.903128	1.92646	1	2	0	5.82959
gi|349789078|gb|EGZ43055.1|	Phosphoribulokinase	root;cellular organisms;Bacteria;Proteobacteria;Gammaproteobacteria;Chromatiales;Ectothiorhodospiraceae;Thiorhodospira;Thiorhodospira sibirica;Thiorhodospira sibirica ATCC 700588	0.903128	1.92646	1	2	0	5.82959
gi|268323657|emb|CBH37245.1|	thermosome subunit	root;cellular organisms;Archaea;environmental samples;uncultured archaeon	0	0.981615	4.83	0	0	5.81162
gi|268323536|emb|CBH37124.1|	thermosome, subunit	root;cellular organisms;Archaea;environmental samples;uncultured archaeon	0	0.981615	4.83	0	0	5.81162
gi|268323674|emb|CBH37262.1|	thermosome, alpha subunit	root;cellular organisms;Archaea;environmental samples;uncultured archaeon	0	0.981615	4.83	0	0	5.81162
gi|288931128|ref|YP_003435188.1|	5,10-methylenetetrahydromethanopterin reductase	root;cellular organisms;Archaea;Euryarchaeota;Archaeoglobi;Archaeoglobales;Archaeoglobaceae;Ferroglobus;Ferroglobus placidus;Ferroglobus placidus DSM 10642	0.951564	1.84758	2	0	1	5.79914
3datasets_contig_26157_2	hypothetical protein		3.40313	1	1.38686	0	0	5.78999
3730_contig_1613_8	F-type H+-transporting ATPase subunit beta		0	1.69515	2.06582	2	0	5.76097
5579_contig_11163_8	F-type H+-transporting ATPase subunit beta	root;cellular organisms;Bacteria;Proteobacteria;delta/epsilon subdivisions;Deltaproteobacteria;Desulfobacterales;Desulfobacteraceae	0	1.69515	2.06582	2	0	5.76097
gi|120613221|ref|YP_972899.1|	glyceraldehyde-3-phosphate dehydrogenase	root;cellular organisms;Bacteria;Proteobacteria;Betaproteobacteria;Burkholderiales;Comamonadaceae;Acidovorax;Acidovorax citrulli;Acidovorax citrulli AAC00-1	0	0	1.88686	3.84043	0	5.72728
gi|512044571|gb|EPD44279.1|	glyceraldehyde-3-phosphate dehydrogenase	root;cellular organisms;Bacteria;Proteobacteria;Betaproteobacteria;Burkholderiales;Comamonadaceae;Delftia;Delftia acidovorans;Delftia acidovorans CCUG 15835	0	0	1.88686	3.84043	0	5.72728
gi|74318656|ref|YP_316396.1|	ribulose bisphosphate carboxylase	root;cellular organisms;Bacteria;Proteobacteria;Betaproteobacteria;Hydrogenophilales;Hydrogenophilaceae;Thiobacillus;Thiobacillus denitrificans;Thiobacillus denitrificans ATCC 25259	0.903128	4.81615	0	0	0	5.71928
5datasets_contig_244181_2	hypothetical protein	root;cellular organisms;Bacteria	0	2.71621	3	0	0	5.71621
3datasets_contig_13096_2	proteasome alpha subunit	root;cellular organisms;Archaea;Euryarchaeota;Methanomicrobia;Methanosarcinales	3	1.32919	1.38686	0	0	5.71605
ANME2a_02089	cell division protein FtsZ	root;cellular organisms;Archaea;Euryarchaeota;Methanomicrobia;Methanosarcinales;unclassified Methanosarcinales	2.70938	0.981615	2	0	0	5.691
3datasets_contig_23898_4	cell division protein FtsZ	root;cellular organisms;Archaea;Euryarchaeota;Methanomicrobia;Methanosarcinales	2.70938	0.981615	2	0	0	5.691
5datasets_contig_58401_7	hypothetical protein	root;cellular organisms;Archaea;Euryarchaeota;Methanomicrobia;Methanosarcinales	2.70938	0.981615	2	0	0	5.691
GZ37B2_48	metallo-beta-lactamase	root;cellular organisms;Archaea;environmental samples;uncultured archaeon GZfos37B2	1.95156	1.96323	1.77371	0	0	5.68851
3730_contig_67447_2	ribonuclease J	root;cellular organisms;Archaea;environmental samples;uncultured archaeon GZfos37B2	1.95156	1.96323	1.77371	0	0	5.68851
5579_contig_54877_2	hypothetical protein	root;cellular organisms;Archaea;environmental samples;uncultured archaeon GZfos37B2	1.95156	1.96323	1.77371	0	0	5.68851
5datasets_contig_116345_3	adenylylsulfate reductase, subunit A	root;cellular organisms;Bacteria;Proteobacteria;delta/epsilon subdivisions;Deltaproteobacteria;Desulfuromonadales;Geobacteraceae	3.85469	0	1.77371	0	0	5.62841
3datasets_contig_68075_1	hypothetical protein		0	4.23788	1.38686	0	0	5.62473
3datasets_contig_6232_2	hypothetical protein	root;cellular organisms;Bacteria;Proteobacteria;Gammaproteobacteria;unclassified Gammaproteobacteria;unclassified Gammaproteobacteria (miscellaneous);gamma proteobacterium Hiromi1	2	2.34758	1.27371	0	0	5.62129
gi|148844453|gb|EDL58805.1|	60 kDa chaperonin 5	root;cellular organisms;Bacteria;Planctomycetes;Planctomycetia;Planctomycetales;Planctomycetaceae;Planctomyces;Planctomyces maris;Planctomyces maris DSM 8797	3	1.5	0	1	0	5.5
gi|161525193|ref|YP_001580205.1|	ATP-dependent metalloprotease FtsH	root;cellular organisms;Bacteria;Proteobacteria;Betaproteobacteria;Burkholderiales;Burkholderiaceae;Burkholderia;Burkholderia cepacia complex;Burkholderia multivorans;Burkholderia multivorans ATCC 17616	1.45156	3	0	1	0	5.45156
gi|257095285|ref|YP_003168926.1|	ATP-dependent metalloprotease FtsH	root;cellular organisms;Bacteria;Proteobacteria;Betaproteobacteria;unclassified Betaproteobacteria;Candidatus Accumulibacter;Candidatus Accumulibacter phosphatis;Candidatus Accumulibacter phosphatis clade IIA str. UW-1	1.45156	3	0	1	0	5.45156
gi|220934157|ref|YP_002513056.1|	ATP-dependent metalloprotease FtsH	root;cellular organisms;Bacteria;Proteobacteria;Gammaproteobacteria;Chromatiales;Ectothiorhodospiraceae;Thioalkalivibrio;Thioalkalivibrio sulfidiphilus;Thioalkalivibrio sulfidiphilus HL-EbGr7	1.45156	3	0	1	0	5.45156
gi|292493674|ref|YP_003529113.1|	ATP-dependent metalloprotease FtsH	root;cellular organisms;Bacteria;Proteobacteria;Gammaproteobacteria;Chromatiales;Chromatiaceae;Nitrosococcus;Nitrosococcus halophilus;Nitrosococcus halophilus Nc 4	1.45156	3	0	1	0	5.45156
gi|348029486|ref|YP_004872172.1|	membrane ATP-dependent Zn protease	root;cellular organisms;Bacteria;Proteobacteria;Gammaproteobacteria;Alteromonadales;Alteromonadaceae;Glaciecola;Glaciecola nitratireducens;Glaciecola nitratireducens FR1064	1.45156	3	0	1	0	5.45156
gi|492779858|ref|WP_005961563.1|	ATP-dependent metalloprotease	root;cellular organisms;Bacteria;Proteobacteria;Gammaproteobacteria;unclassified Gammaproteobacteria;sulfur-oxidizing symbionts	1.45156	3	0	1	0	5.45156
gi|119944573|ref|YP_942253.1|	ATP-dependent metalloprotease FtsH	root;cellular organisms;Bacteria;Proteobacteria;Gammaproteobacteria;Alteromonadales;Psychromonadaceae;Psychromonas;Psychromonas ingrahamii;Psychromonas ingrahamii 37	1.45156	3	0	1	0	5.45156
gi|114562161|ref|YP_749674.1|	ATP-dependent metalloprotease FtsH	root;cellular organisms;Bacteria;Proteobacteria;Gammaproteobacteria;Alteromonadales;Shewanellaceae;Shewanella;Shewanella frigidimarina;Shewanella frigidimarina NCIMB 400	1.45156	3	0	1	0	5.45156
gi|261856556|ref|YP_003263839.1|	ATP-dependent metalloprotease FtsH	root;cellular organisms;Bacteria;Proteobacteria;Gammaproteobacteria;Chromatiales;Halothiobacillaceae;Halothiobacillus;Halothiobacillus neapolitanus;Halothiobacillus neapolitanus c2	1.45156	3	0	1	0	5.45156
gi|491514260|ref|WP_005371893.1|	ATP-dependent metalloprotease	root;cellular organisms;Bacteria;Proteobacteria;Gammaproteobacteria;Methylococcales;Methylococcaceae;Methylomicrobium	1.45156	3	0	1	0	5.45156
gi|518453380|ref|WP_019623587.1|	ATP-dependent metalloprotease	root;cellular organisms;Bacteria;Proteobacteria;Gammaproteobacteria;Chromatiales;Ectothiorhodospiraceae;Thioalkalivibrio	1.45156	3	0	1	0	5.45156
gi|349790610|gb|EGZ44516.1|	ATP-dependent metalloprotease FtsH	root;cellular organisms;Bacteria;Proteobacteria;Gammaproteobacteria;Chromatiales;Ectothiorhodospiraceae;Thiorhodospira;Thiorhodospira sibirica;Thiorhodospira sibirica ATCC 700588	1.45156	3	0	1	0	5.45156
gi|254787192|ref|YP_003074621.1|	cell division protease ftsH	root;cellular organisms;Bacteria;Proteobacteria;Gammaproteobacteria;Alteromonadales;Alteromonadales genera incertae sedis;Teredinibacter;Teredinibacter turnerae;Teredinibacter turnerae T7901	1.45156	3	0	1	0	5.45156
gi|238026784|ref|YP_002911015.1|	FtsH endopeptidase	root;cellular organisms;Bacteria;Proteobacteria;Betaproteobacteria;Burkholderiales;Burkholderiaceae;Burkholderia;Burkholderia glumae;Burkholderia glumae BGR1	1.45156	3	0	1	0	5.45156
gi|494436498|ref|WP_007229777.1|	ATP-dependent metalloprotease	root;cellular organisms;Bacteria;Proteobacteria;Gammaproteobacteria;unclassified Gammaproteobacteria;OMG group;OM60 clade;marine gamma proteobacterium HTCC2148	1.45156	3	0	1	0	5.45156
gi|124266461|ref|YP_001020465.1|	membrane protease FtsH catalytic subunit	root;cellular organisms;Bacteria;Proteobacteria;Betaproteobacteria;Burkholderiales;unclassified Burkholderiales;Burkholderiales Genera incertae sedis;Methylibium;Methylibium petroleiphilum;Methylibium petroleiphilum PM1	1.45156	3	0	1	0	5.45156
gi|343800508|gb|EGV18454.1|	ATP-dependent metalloprotease FtsH	root;cellular organisms;Bacteria;Proteobacteria;Gammaproteobacteria;Chromatiales;Chromatiaceae;Thiocapsa;Thiocapsa marina;Thiocapsa marina 5811	1.45156	3	0	1	0	5.45156
gi|343798875|gb|EGV16828.1|	ATP-dependent metalloprotease FtsH	root;cellular organisms;Bacteria;Proteobacteria;Gammaproteobacteria;Chromatiales;Chromatiaceae;Thiocapsa;Thiocapsa marina;Thiocapsa marina 5811	1.45156	3	0	1	0	5.45156
gi|333787466|gb|EGL53350.1|	ATP-dependent Zn protease	root;cellular organisms;Bacteria;Proteobacteria;Gammaproteobacteria;Thiotrichales;Piscirickettsiaceae;Methylophaga;Methylophaga aminisulfidivorans;Methylophaga aminisulfidivorans MP	1.45156	3	0	1	0	5.45156
gi|109897892|ref|YP_661147.1|	ATP-dependent metalloprotease FtsH	root;cellular organisms;Bacteria;Proteobacteria;Gammaproteobacteria;Alteromonadales;Pseudoalteromonadaceae;Pseudoalteromonas;Pseudoalteromonas atlantica;Pseudoalteromonas atlantica T6c	1.45156	3	0	1	0	5.45156
5579_contig_19027_15	hypothetical protein		1.45156	3	0	1	0	5.45156
gi|491513114|ref|WP_005370748.1|	ATP-dependent metalloprotease	root;cellular organisms;Bacteria;Proteobacteria;Gammaproteobacteria;Methylococcales;Methylococcaceae;Methylomicrobium	1.45156	3	0	1	0	5.45156
gi|78485157|ref|YP_391082.1|	ATP-dependent metalloprotease FtsH	root;cellular organisms;Bacteria;Proteobacteria;Gammaproteobacteria;Thiotrichales;Piscirickettsiaceae;Thiomicrospira;Thiomicrospira crunogena;Thiomicrospira crunogena XCL-2	1.45156	3	0	1	0	5.45156
5datasets_contig_110803_1	hypothetical protein		0	3.38811	1	1	0	5.38811
5133_contig_11652_2	chaperonin GroEL	root;cellular organisms;Bacteria;Proteobacteria;delta/epsilon subdivisions;Deltaproteobacteria	4	0	1.38686	0	0	5.38686
3datasets_contig_80214_1	hypothetical protein		3.45156	0.905403	1	0	0	5.35697
3datasets_contig_6900_2	hypothetical protein		5.35469	0	0	0	0	5.35469
ANME2a_00196	Rubrerythrin	root;cellular organisms;Archaea;Euryarchaeota;Methanomicrobia;Methanosarcinales;unclassified Methanosarcinales	0	4.54054	0.773714	0	0	5.31425
5datasets_contig_139508_1	hypothetical protein		3	1.25801	0	1	0	5.25801
3datasets_contig_45023_3	dissimilatory sulfite reductase, alpha subunit	root;cellular organisms;Bacteria	3.25782	0	2	0	0	5.25782
5datasets_contig_44821_4	dissimilatory sulfite reductase, alpha subunit	root;cellular organisms;Bacteria	3.25782	0	2	0	0	5.25782
ANME2a_03658	methylenetetrahydromethanopterin dehydrogenase (EC 1.5.99.9)	root;cellular organisms;Archaea;Euryarchaeota;Methanomicrobia;Methanosarcinales;unclassified Methanosarcinales	1.45156	1.98162	1.77371	0	0	5.20689
5datasets_contig_170115_1	methylenetetrahydromethanopterin dehydrogenase	root;cellular organisms;Archaea;Euryarchaeota;Methanomicrobia;Methanosarcinales;Methanosarcinaceae	1.45156	1.98162	1.77371	0	0	5.20689
BCs_pro_contig_01736_1736_2	F-type H+-transporting ATPase subunit alpha	root;cellular organisms;Bacteria;Proteobacteria;delta/epsilon subdivisions;Deltaproteobacteria	2.80626	1.38702	1	0	0	5.19327
5datasets_contig_70319_2	F-type H+-transporting ATPase subunit alpha	root;cellular organisms;Bacteria;Proteobacteria;delta/epsilon subdivisions;Deltaproteobacteria;Desulfobacterales;Desulfobacteraceae	2.17735	0	3	0	0	5.17735
BCs_pro_contig_21074_21074_1	hypothetical protein	root;cellular organisms;Bacteria	5.16095	0	0	0	0	5.16095
3datasets_contig_62342_1	branched-chain amino acid transport system substrate-binding protein	root;cellular organisms;Bacteria	0	2.14414	1	2	0	5.14414
gi|218781507|ref|YP_002432825.1|	extracellular ligand-binding receptor	root;cellular organisms;Bacteria;Proteobacteria;delta/epsilon subdivisions;Deltaproteobacteria;Desulfobacterales;Desulfobacteraceae;Desulfatibacillum;Desulfatibacillum alkenivorans;Desulfatibacillum alkenivorans AK-01	0	2.14414	1	2	0	5.14414
3730_contig_2182_1	branched-chain amino acid transport system substrate-binding protein	root;cellular organisms;Bacteria	0	2.14414	1	2	0	5.14414
5133_contig_49141_1	branched-chain amino acid transport system substrate-binding protein	root;cellular organisms;Bacteria;Proteobacteria;delta/epsilon subdivisions;Deltaproteobacteria;Desulfobacterales;Desulfobacteraceae	0	2.14414	1	2	0	5.14414
5579_contig_31318_6	branched-chain amino acid transport system substrate-binding protein	root;cellular organisms;Bacteria	0	2.14414	1	2	0	5.14414
5133_contig_19915_1	hypothetical protein	root;cellular organisms;Bacteria	0	2.14414	1	2	0	5.14414
3datasets_contig_193_5	hypothetical protein	root;cellular organisms;Bacteria;Proteobacteria;Gammaproteobacteria	1.80626	1.32919	2	0	0	5.13545
5datasets_contig_168569_1	hypothetical protein		2.17735	1.92646	1	0	0	5.10381
3datasets_contig_55983_1	hypothetical protein	root;cellular organisms;Bacteria;Proteobacteria;Gammaproteobacteria	2.35469	1.96323	0.773714	0	0	5.09164
3730_contig_13416_3	methyl-coenzyme M reductase alpha subunit	root;cellular organisms;Archaea;environmental samples	0	5.08545	0	0	0	5.08545
GZ19C7_7	methyl coenzyme M reductase I subunit alpha	root;cellular organisms;Archaea;environmental samples;uncultured archaeon GZfos19C7	0	5.08545	0	0	0	5.08545
BCs_pro_contig_06168_6168_1	adenylylsulfate reductase, subunit A	root;cellular organisms;Bacteria	0	5.08545	0	0	0	5.08545
5datasets_contig_169697_2	hypothetical protein	root;cellular organisms;Archaea;environmental samples	0	5.08545	0	0	0	5.08545
5133_contig_16129_3	hypothetical protein	root;cellular organisms;Bacteria	1.80626	0.847575	2.41057	0	0	5.0644
3730_contig_144_2	hypothetical protein	root;cellular organisms;Bacteria	1.80626	0.847575	2.41057	0	0	5.0644
3datasets_contig_16596_1	hypothetical protein	root;cellular organisms;Bacteria	1.80626	0.847575	2.41057	0	0	5.0644
gi|515703362|ref|WP_017135962.1|	DNA-directed RNA polymerase subunit beta'	root;cellular organisms;Bacteria;Proteobacteria;Gammaproteobacteria;Pseudomonadales;Pseudomonadaceae;Pseudomonas;Pseudomonas fluorescens group;Pseudomonas fluorescens	2.85469	1.42379	0.773714	0	0	5.05219
gi|114561330|ref|YP_748843.1|	DNA-directed RNA polymerase subunit beta'	root;cellular organisms;Bacteria;Proteobacteria;Gammaproteobacteria;Alteromonadales;Shewanellaceae;Shewanella;Shewanella frigidimarina;Shewanella frigidimarina NCIMB 400	2.85469	1.42379	0.773714	0	0	5.05219
gi|333985466|ref|YP_004514676.1|	DNA-directed RNA polymerase subunit beta'	root;cellular organisms;Bacteria;Proteobacteria;Gammaproteobacteria;Methylococcales;Methylococcaceae;Methylomonas;Methylomonas methanica;Methylomonas methanica MC09	2.85469	1.42379	0.773714	0	0	5.05219
gi|489268666|ref|WP_003176430.1|	DNA-directed RNA polymerase subunit beta'	root;cellular organisms;Bacteria;Proteobacteria;Gammaproteobacteria;Pseudomonadales;Pseudomonadaceae;Pseudomonas;Pseudomonas fluorescens group;Pseudomonas fluorescens	2.85469	1.42379	0.773714	0	0	5.05219
gi|114550873|gb|EAU53439.1|	DNA-directed RNA polymerase beta' subunit	root;cellular organisms;Bacteria;Proteobacteria;Zetaproteobacteria;Mariprofundales;Mariprofundaceae;Mariprofundus;Mariprofundus ferrooxydans;Mariprofundus ferrooxydans PV-1	2.85469	1.42379	0.773714	0	0	5.05219
gi|491516345|ref|WP_005373978.1|	DNA-directed RNA polymerase subunit beta'	root;cellular organisms;Bacteria;Proteobacteria;Gammaproteobacteria;Methylococcales;Methylococcaceae;Methylomicrobium	2.85469	1.42379	0.773714	0	0	5.05219
gi|292492415|ref|YP_003527854.1|	DNA-directed RNA polymerase subunit beta'	root;cellular organisms;Bacteria;Proteobacteria;Gammaproteobacteria;Chromatiales;Chromatiaceae;Nitrosococcus;Nitrosococcus halophilus;Nitrosococcus halophilus Nc 4	2.85469	1.42379	0.773714	0	0	5.05219
gi|124268634|ref|YP_001022638.1|	DNA-directed RNA polymerase subunit beta'	root;cellular organisms;Bacteria;Proteobacteria;Betaproteobacteria;Burkholderiales;unclassified Burkholderiales;Burkholderiales Genera incertae sedis;Methylibium;Methylibium petroleiphilum;Methylibium petroleiphilum PM1	2.85469	1.42379	0.773714	0	0	5.05219
gi|515544560|ref|WP_016977596.1|	DNA-directed RNA polymerase subunit beta'	root;cellular organisms;Bacteria;Proteobacteria;Gammaproteobacteria;Pseudomonadales;Pseudomonadaceae;Pseudomonas;Pseudomonas fluorescens group;Pseudomonas fluorescens	2.85469	1.42379	0.773714	0	0	5.05219
gi|220935498|ref|YP_002514397.1|	DNA-directed RNA polymerase subunit beta'	root;cellular organisms;Bacteria;Proteobacteria;Gammaproteobacteria;Chromatiales;Ectothiorhodospiraceae;Thioalkalivibrio;Thioalkalivibrio sulfidiphilus;Thioalkalivibrio sulfidiphilus HL-EbGr7	2.85469	1.42379	0.773714	0	0	5.05219
gi|343797942|gb|EGV15912.1|	DNA-directed RNA polymerase subunit beta'	root;cellular organisms;Bacteria;Proteobacteria;Gammaproteobacteria;Chromatiales;Chromatiaceae;Thiocapsa;Thiocapsa marina;Thiocapsa marina 5811	2.85469	1.42379	0.773714	0	0	5.05219
gi|516095376|ref|WP_017525956.1|	DNA-directed RNA polymerase subunit beta'	root;cellular organisms;Bacteria;Proteobacteria;Gammaproteobacteria;Pseudomonadales;Pseudomonadaceae;Pseudomonas;Pseudomonas fluorescens group;Pseudomonas fluorescens	2.85469	1.42379	0.773714	0	0	5.05219
gi|161523422|ref|YP_001578434.1|	DNA-directed RNA polymerase subunit beta'	root;cellular organisms;Bacteria;Proteobacteria;Betaproteobacteria;Burkholderiales;Burkholderiaceae;Burkholderia;Burkholderia cepacia complex;Burkholderia multivorans;Burkholderia multivorans ATCC 17616	2.85469	1.42379	0.773714	0	0	5.05219
gi|238025925|ref|YP_002910156.1|	DNA-directed RNA polymerase subunit beta'	root;cellular organisms;Bacteria;Proteobacteria;Betaproteobacteria;Burkholderiales;Burkholderiaceae;Burkholderia;Burkholderia glumae;Burkholderia glumae BGR1	2.85469	1.42379	0.773714	0	0	5.05219
gi|82701893|ref|YP_411459.1|	DNA-directed RNA polymerase subunit beta'	root;cellular organisms;Bacteria;Proteobacteria;Betaproteobacteria;Nitrosomonadales;Nitrosomonadaceae;Nitrosospira;Nitrosospira multiformis;Nitrosospira multiformis ATCC 25196	2.85469	1.42379	0.773714	0	0	5.05219
gi|440381588|gb|ELQ18114.1|	DNA-directed RNA polymerase subunit beta'	root;cellular organisms;Bacteria;Proteobacteria;Gammaproteobacteria;Pseudomonadales;Pseudomonadaceae;Pseudomonas;Pseudomonas fluorescens group;Pseudomonas fluorescens;Pseudomonas fluorescens BRIP34879	2.85469	1.42379	0.773714	0	0	5.05219
gi|492792825|ref|WP_005965393.1|	DNA-directed RNA polymerase subunit beta'	root;cellular organisms;Bacteria;Proteobacteria;Gammaproteobacteria;unclassified Gammaproteobacteria;sulfur-oxidizing symbionts;endosymbiont of Riftia pachyptila	2.85469	1.42379	0.773714	0	0	5.05219
gi|562781321|gb|ESW55409.1|	DNA-directed RNA polymerase subunit beta'	root;cellular organisms;Bacteria;Proteobacteria;Gammaproteobacteria;Pseudomonadales;Pseudomonadaceae;Pseudomonas;Pseudomonas fluorescens group;Pseudomonas fluorescens;Pseudomonas fluorescens BBc6R8	2.85469	1.42379	0.773714	0	0	5.05219
gi|489287082|ref|WP_003194653.1|	DNA-directed RNA polymerase subunit beta'	root;cellular organisms;Bacteria;Proteobacteria;Gammaproteobacteria;Pseudomonadales;Pseudomonadaceae;Pseudomonas	2.85469	1.42379	0.773714	0	0	5.05219
gi|499376200|ref|WP_011063778.1|	DNA-directed RNA polymerase subunit beta'	root;cellular organisms;Bacteria;Proteobacteria;Gammaproteobacteria;Pseudomonadales;Pseudomonadaceae;Pseudomonas;Pseudomonas fluorescens group	2.85469	1.42379	0.773714	0	0	5.05219
gi|516746527|ref|WP_018079637.1|	DNA-directed RNA polymerase subunit beta'	root;cellular organisms;Bacteria;Proteobacteria;Betaproteobacteria;Hydrogenophilales;Hydrogenophilaceae;Thiobacillus;Thiobacillus denitrificans	2.85469	1.42379	0.773714	0	0	5.05219
gi|489278419|ref|WP_003186086.1|	DNA-directed RNA polymerase subunit beta'	root;cellular organisms;Bacteria;Proteobacteria;Gammaproteobacteria;Pseudomonadales;Pseudomonadaceae;Pseudomonas;Pseudomonas fluorescens group;Pseudomonas fluorescens	2.85469	1.42379	0.773714	0	0	5.05219
gi|119947048|ref|YP_944728.1|	DNA-directed RNA polymerase subunit beta'	root;cellular organisms;Bacteria;Proteobacteria;Gammaproteobacteria;Alteromonadales;Psychromonadaceae;Psychromonas;Psychromonas ingrahamii;Psychromonas ingrahamii 37	2.85469	1.42379	0.773714	0	0	5.05219
gi|229592909|ref|YP_002875028.1|	DNA-directed RNA polymerase subunit beta'	root;cellular organisms;Bacteria;Proteobacteria;Gammaproteobacteria;Pseudomonadales;Pseudomonadaceae;Pseudomonas;Pseudomonas fluorescens group;Pseudomonas fluorescens;Pseudomonas fluorescens SBW25	2.85469	1.42379	0.773714	0	0	5.05219
gi|489298609|ref|WP_003206095.1|	DNA-directed RNA polymerase subunit beta'	root;cellular organisms;Bacteria;Proteobacteria;Gammaproteobacteria;Pseudomonadales;Pseudomonadaceae;Pseudomonas	2.85469	1.42379	0.773714	0	0	5.05219
gi|109896927|ref|YP_660182.1|	DNA-directed RNA polymerase subunit beta'	root;cellular organisms;Bacteria;Proteobacteria;Gammaproteobacteria;Alteromonadales;Pseudoalteromonadaceae;Pseudoalteromonas;Pseudoalteromonas atlantica;Pseudoalteromonas atlantica T6c	2.85469	1.42379	0.773714	0	0	5.05219
gi|78484634|ref|YP_390559.1|	DNA-directed RNA polymerase subunit beta'	root;cellular organisms;Bacteria;Proteobacteria;Gammaproteobacteria;Thiotrichales;Piscirickettsiaceae;Thiomicrospira;Thiomicrospira crunogena;Thiomicrospira crunogena XCL-2	2.85469	1.42379	0.773714	0	0	5.05219
gi|512039001|gb|EPD38782.1|	DNA-directed RNA polymerase subunit beta'	root;cellular organisms;Bacteria;Proteobacteria;Betaproteobacteria;Burkholderiales;Comamonadaceae;Delftia;Delftia acidovorans;Delftia acidovorans CCUG 15835	2.85469	1.42379	0.773714	0	0	5.05219
gi|160895960|ref|YP_001561542.1|	DNA-directed RNA polymerase subunit beta'	root;cellular organisms;Bacteria;Proteobacteria;Betaproteobacteria;Burkholderiales;Comamonadaceae;Delftia;Delftia acidovorans;Delftia acidovorans SPH-1	2.85469	1.42379	0.773714	0	0	5.05219
gi|589145441|gb|EXF91644.1|	DNA-directed RNA polymerase subunit beta'	root;cellular organisms;Bacteria;Proteobacteria;Gammaproteobacteria;Pseudomonadales;Pseudomonadaceae;Pseudomonas;Pseudomonas fluorescens group;Pseudomonas fluorescens;Pseudomonas fluorescens HK44	2.85469	1.42379	0.773714	0	0	5.05219
gi|120613163|ref|YP_972841.1|	DNA-directed RNA polymerase subunit beta'	root;cellular organisms;Bacteria;Proteobacteria;Betaproteobacteria;Burkholderiales;Comamonadaceae;Acidovorax;Acidovorax citrulli;Acidovorax citrulli AAC00-1	2.85469	1.42379	0.773714	0	0	5.05219
gi|515910490|ref|WP_017341073.1|	DNA-directed RNA polymerase subunit beta'	root;cellular organisms;Bacteria;Proteobacteria;Gammaproteobacteria;Pseudomonadales;Pseudomonadaceae;Pseudomonas;Pseudomonas fluorescens group;Pseudomonas fluorescens	2.85469	1.42379	0.773714	0	0	5.05219
gi|493946555|ref|WP_006890495.1|	DNA-directed RNA polymerase subunit beta'	root;cellular organisms;Bacteria;Proteobacteria;Gammaproteobacteria;Methylococcales;Methylococcaceae;Methylobacter;Methylobacter tundripaludum	2.85469	1.42379	0.773714	0	0	5.05219
5datasets_contig_23138_2	hypothetical protein	root;cellular organisms;Bacteria;Proteobacteria;Gammaproteobacteria	2.85469	1.42379	0.773714	0	0	5.05219
gi|74316417|ref|YP_314157.1|	DNA-directed RNA polymerase subunit beta'	root;cellular organisms;Bacteria;Proteobacteria;Betaproteobacteria;Hydrogenophilales;Hydrogenophilaceae;Thiobacillus;Thiobacillus denitrificans;Thiobacillus denitrificans ATCC 25259	2.85469	1.42379	0.773714	0	0	5.05219
gi|542003170|gb|ERH49132.1|	DNA-directed RNA polymerase subunit beta'	root;cellular organisms;Bacteria;Proteobacteria;Gammaproteobacteria;Pseudomonadales;Pseudomonadaceae;Pseudomonas;Pseudomonas fluorescens group;Pseudomonas fluorescens;Pseudomonas fluorescens EGD-AQ6	2.85469	1.42379	0.773714	0	0	5.05219
gi|77461306|ref|YP_350813.1|	DNA-directed RNA polymerase subunit beta'	root;cellular organisms;Bacteria;Proteobacteria;Gammaproteobacteria;Pseudomonadales;Pseudomonadaceae;Pseudomonas;Pseudomonas fluorescens group;Pseudomonas fluorescens;Pseudomonas fluorescens Pf0-1	2.85469	1.42379	0.773714	0	0	5.05219
gi|518454720|ref|WP_019624927.1|	DNA-directed RNA polymerase subunit beta'	root;cellular organisms;Bacteria;Proteobacteria;Gammaproteobacteria;Chromatiales;Ectothiorhodospiraceae;Thioalkalivibrio	2.85469	1.42379	0.773714	0	0	5.05219
gi|515551263|ref|WP_016984189.1|	DNA-directed RNA polymerase subunit beta'	root;cellular organisms;Bacteria;Proteobacteria;Gammaproteobacteria;Pseudomonadales;Pseudomonadaceae;Pseudomonas;Pseudomonas fluorescens group;Pseudomonas fluorescens	2.85469	1.42379	0.773714	0	0	5.05219
gi|517106226|ref|WP_018295044.1|	DNA-directed RNA polymerase subunit beta'	root;cellular organisms;Bacteria;Proteobacteria;Zetaproteobacteria;Mariprofundales;Mariprofundaceae;Mariprofundus;Mariprofundus ferrooxydans	2.85469	1.42379	0.773714	0	0	5.05219
gi|349794526|gb|EGZ48340.1|	DNA-directed RNA polymerase subunit beta'	root;cellular organisms;Bacteria;Proteobacteria;Gammaproteobacteria;Chromatiales;Ectothiorhodospiraceae;Thiorhodospira;Thiorhodospira sibirica;Thiorhodospira sibirica ATCC 700588	2.85469	1.42379	0.773714	0	0	5.05219
gi|333788899|gb|EGL54781.1|	DNA-directed RNA polymerase, beta subunit	root;cellular organisms;Bacteria;Proteobacteria;Gammaproteobacteria;Thiotrichales;Piscirickettsiaceae;Methylophaga;Methylophaga aminisulfidivorans;Methylophaga aminisulfidivorans MP	2.85469	1.42379	0.773714	0	0	5.05219
gi|493521685|ref|WP_006475792.1|	DNA-directed RNA polymerase subunit beta'	root;cellular organisms;Bacteria;Proteobacteria;Gammaproteobacteria;unclassified Gammaproteobacteria;sulfur-oxidizing symbionts;endosymbiont of Tevnia jerichonana	2.85469	1.42379	0.773714	0	0	5.05219
gi|489321423|ref|WP_003228747.1|	DNA-directed RNA polymerase subunit beta'	root;cellular organisms;Bacteria;Proteobacteria;Gammaproteobacteria;Pseudomonadales;Pseudomonadaceae;Pseudomonas;Pseudomonas fluorescens group;Pseudomonas fluorescens	2.85469	1.42379	0.773714	0	0	5.05219
gi|348030446|ref|YP_004873132.1|	DNA-directed RNA polymerase subunit beta'	root;cellular organisms;Bacteria;Proteobacteria;Gammaproteobacteria;Alteromonadales;Alteromonadaceae;Glaciecola;Glaciecola nitratireducens;Glaciecola nitratireducens FR1064	2.85469	1.42379	0.773714	0	0	5.05219
3datasets_contig_6052_4	glutamate synthase (NADPH/NADH) small chain	root;cellular organisms;Bacteria	1.45156	3.59135	0	0	0	5.04291
5datasets_contig_26574_1	glutamate synthase (NADPH/NADH) small chain	root;cellular organisms;Bacteria	1.45156	3.59135	0	0	0	5.04291
5133_contig_7687_1	hypothetical protein	root;cellular organisms;Bacteria;Proteobacteria;delta/epsilon subdivisions;Deltaproteobacteria;Desulfobacterales;Desulfobulbaceae;Desulfobulbus	1	3.19782	0.773714	0	0	4.97154
5579_contig_60701_1	hypothetical protein	root;cellular organisms;Bacteria;Proteobacteria;delta/epsilon subdivisions;Deltaproteobacteria	0	1.69515	3.27371	0	0	4.96886
5datasets_contig_265609_4	hypothetical protein	root;cellular organisms;Bacteria;Proteobacteria;delta/epsilon subdivisions;Deltaproteobacteria	4	0.96323	0	0	0	4.96323
gi|492796121|ref|WP_005966055.1|	adenylylsulfate reductase, subunit A	root;cellular organisms;Bacteria;Proteobacteria;Gammaproteobacteria;unclassified Gammaproteobacteria;sulfur-oxidizing symbionts	3.95527	1	0	0	0	4.95527
5133_contig_46851_2	hypothetical protein	root;cellular organisms;Bacteria;Proteobacteria;Gammaproteobacteria	0	1.92646	1	2	0	4.92646
5datasets_contig_554838_1	hypothetical protein	root;cellular organisms;Bacteria;Proteobacteria;Gammaproteobacteria	0	1.92646	1	2	0	4.92646
gi|492773839|ref|WP_005959990.1|	phosphoribulokinase	root;cellular organisms;Bacteria;Proteobacteria;Gammaproteobacteria;unclassified Gammaproteobacteria;sulfur-oxidizing symbionts	0	1.92646	1	2	0	4.92646
5datasets_contig_62943_2	hypothetical protein	root;cellular organisms;Bacteria;Proteobacteria;Gammaproteobacteria	0	1.92646	1	2	0	4.92646
5133_contig_792_14	elongation factor 1-alpha	root;cellular organisms;Archaea;Euryarchaeota;Methanomicrobia;Methanosarcinales	2.40313	0.96323	1.54743	0	0	4.91379
3730_contig_2094_21	elongation factor 1-alpha	root;cellular organisms;Archaea;Euryarchaeota;Methanomicrobia	2.40313	0.96323	1.54743	0	0	4.91379
gi|294496002|ref|YP_003542495.1|	30S ribosomal protein S8P	root;cellular organisms;Archaea;Euryarchaeota;Methanomicrobia;Methanosarcinales;Methanosarcinaceae;Methanohalophilus;Methanohalophilus mahii;Methanohalophilus mahii DSM 5219	3.35469	0	1.54743	0	0	4.90212
gi|117924149|ref|YP_864766.1|	DNA-directed RNA polymerase subunit beta'	root;cellular organisms;Bacteria;Proteobacteria;Alphaproteobacteria;Magnetococcales;Magnetococcaceae;Magnetococcus;Magnetococcus marinus;Magnetococcus marinus MC-1	2.85469	2	0	0	0	4.85469
gi|517085272|ref|WP_018274090.1|	DNA-directed RNA polymerase subunit beta'	root;cellular organisms;Bacteria;Proteobacteria;Gammaproteobacteria;Alteromonadales;Alteromonadales genera incertae sedis;Teredinibacter;Teredinibacter turnerae	2.85469	2	0	0	0	4.85469
5datasets_contig_212962_8	hypothetical protein	root;cellular organisms;Bacteria;Proteobacteria;delta/epsilon subdivisions;Deltaproteobacteria	2.85469	2	0	0	0	4.85469
5579_contig_24782_7	DNA-directed RNA polymerase subunit beta	root;cellular organisms;Bacteria;Proteobacteria;delta/epsilon subdivisions;Deltaproteobacteria;Desulfuromonadales;Geobacteraceae	2.85469	2	0	0	0	4.85469
gi|93453264|gb|EAT03713.1|	DNA-directed RNA polymerase	root;cellular organisms;Bacteria;Proteobacteria;delta/epsilon subdivisions;Deltaproteobacteria;unclassified Deltaproteobacteria;unclassified Deltaproteobacteria (miscellaneous);delta proteobacterium MLMS-1	2.85469	2	0	0	0	4.85469
gi|328953164|ref|YP_004370498.1|	DNA-directed RNA polymerase subunit beta'	root;cellular organisms;Bacteria;Proteobacteria;delta/epsilon subdivisions;Deltaproteobacteria;Syntrophobacterales;Syntrophaceae;Desulfobacca;Desulfobacca acetoxidans;Desulfobacca acetoxidans DSM 11109	2.85469	2	0	0	0	4.85469
3datasets_contig_43220_1	DNA-directed RNA polymerase subunit beta	root;cellular organisms;Bacteria;Proteobacteria;delta/epsilon subdivisions;Deltaproteobacteria	2.85469	2	0	0	0	4.85469
gi|300446674|gb|EFK10502.1|	DNA-directed RNA polymerase, beta' subunit	root;cellular organisms;Bacteria;Proteobacteria;delta/epsilon subdivisions;Deltaproteobacteria;unclassified Deltaproteobacteria;unclassified Deltaproteobacteria (miscellaneous);delta proteobacterium NaphS2	2.85469	2	0	0	0	4.85469
gi|148556369|ref|YP_001263951.1|	DNA-directed RNA polymerase subunit beta'	root;cellular organisms;Bacteria;Proteobacteria;Alphaproteobacteria;Sphingomonadales;Sphingomonadaceae;Sphingomonas;Sphingomonas wittichii;Sphingomonas wittichii RW1	2.85469	2	0	0	0	4.85469
gi|224370696|ref|YP_002604860.1|	protein RpoC	root;cellular organisms;Bacteria;Proteobacteria;delta/epsilon subdivisions;Deltaproteobacteria;Desulfobacterales;Desulfobacteraceae;Desulfobacterium;Desulfobacterium autotrophicum;Desulfobacterium autotrophicum HRM2	2.85469	2	0	0	0	4.85469
5datasets_contig_256820_1	hypothetical protein	root;cellular organisms;Bacteria;Proteobacteria	2.85469	2	0	0	0	4.85469
gi|159184989|ref|NP_354930.2|	DNA-directed RNA polymerase beta' chain	root;cellular organisms;Bacteria;Proteobacteria;Alphaproteobacteria;Rhizobiales;Rhizobiaceae;Rhizobium/Agrobacterium group;Agrobacterium;Agrobacterium tumefaciens complex;Agrobacterium fabrum;Agrobacterium fabrum str. C58	2.85469	2	0	0	0	4.85469
gi|254785057|ref|YP_003072485.1|	DNA-directed RNA polymerase subunit beta'	root;cellular organisms;Bacteria;Proteobacteria;Gammaproteobacteria;Alteromonadales;Alteromonadales genera incertae sedis;Teredinibacter;Teredinibacter turnerae;Teredinibacter turnerae T7901	2.85469	2	0	0	0	4.85469
5datasets_contig_45271_4	hypothetical protein	root;cellular organisms;Bacteria;Proteobacteria;delta/epsilon subdivisions;Deltaproteobacteria	2.85469	2	0	0	0	4.85469
gi|404492285|ref|YP_006716391.1|	DNA-directed RNA polymerase subunit beta'	root;cellular organisms;Bacteria;Proteobacteria;delta/epsilon subdivisions;Deltaproteobacteria;Desulfuromonadales;Pelobacteraceae;Pelobacter;Pelobacter carbinolicus;Pelobacter carbinolicus DSM 2380	2.85469	2	0	0	0	4.85469
3730_contig_10643_4	DNA-directed RNA polymerase subunit beta	root;cellular organisms;Bacteria;Proteobacteria;delta/epsilon subdivisions;Deltaproteobacteria	2.85469	2	0	0	0	4.85469
gi|257095046|ref|YP_003168687.1|	DNA-directed RNA polymerase subunit beta'	root;cellular organisms;Bacteria;Proteobacteria;Betaproteobacteria;unclassified Betaproteobacteria;Candidatus Accumulibacter;Candidatus Accumulibacter phosphatis;Candidatus Accumulibacter phosphatis clade IIA str. UW-1	2.85469	2	0	0	0	4.85469
gi|517226617|ref|WP_018415435.1|	DNA-directed RNA polymerase subunit beta'	root;cellular organisms;Bacteria;Proteobacteria;Gammaproteobacteria;Alteromonadales;Alteromonadales genera incertae sedis;Teredinibacter;Teredinibacter turnerae	2.85469	2	0	0	0	4.85469
5datasets_contig_8799_7	DNA-directed RNA polymerase subunit beta	root;cellular organisms;Bacteria;Proteobacteria;delta/epsilon subdivisions;Deltaproteobacteria;Desulfobacterales;Desulfobacteraceae	2.85469	2	0	0	0	4.85469
3datasets_contig_7366_2	DNA-directed RNA polymerase subunit beta	root;cellular organisms;Bacteria;Proteobacteria;delta/epsilon subdivisions;Deltaproteobacteria;Desulfuromonadales;Geobacteraceae	2.85469	2	0	0	0	4.85469
gi|515116194|ref|WP_016745217.1|	DNA-directed RNA polymerase subunit beta'	root;cellular organisms;Bacteria;Proteobacteria;Alphaproteobacteria;Sphingomonadales;Sphingomonadaceae;Sphingomonas	2.85469	2	0	0	0	4.85469
3datasets_contig_44720_3	DNA-directed RNA polymerase subunit beta	root;cellular organisms;Bacteria;Proteobacteria;delta/epsilon subdivisions;Deltaproteobacteria;Myxococcales	2.85469	2	0	0	0	4.85469
3datasets_contig_185852_4	DNA-directed RNA polymerase subunit beta	root;cellular organisms;Bacteria;Proteobacteria;delta/epsilon subdivisions;Deltaproteobacteria;Desulfuromonadales;Geobacteraceae	2.85469	2	0	0	0	4.85469
gi|320352911|ref|YP_004194250.1|	DNA-directed RNA polymerase subunit beta'	root;cellular organisms;Bacteria;Proteobacteria;delta/epsilon subdivisions;Deltaproteobacteria;Desulfobacterales;Desulfobulbaceae;Desulfobulbus;Desulfobulbus propionicus;Desulfobulbus propionicus DSM 2032	2.85469	2	0	0	0	4.85469
5579_contig_4441_4	hypothetical protein	root;cellular organisms;Bacteria;Proteobacteria;delta/epsilon subdivisions;Deltaproteobacteria;Desulfuromonadales	2.85469	2	0	0	0	4.85469
gi|426404886|ref|YP_007023857.1|	DNA-directed RNA polymerase subunit beta'	root;cellular organisms;Bacteria;Proteobacteria;delta/epsilon subdivisions;Deltaproteobacteria;Bdellovibrionales;Bdellovibrionaceae;Bdellovibrio;Bdellovibrio bacteriovorus;Bdellovibrio bacteriovorus str. Tiberius	2.85469	2	0	0	0	4.85469
gi|86158018|ref|YP_464803.1|	DNA-directed RNA polymerase, subunit beta'	root;cellular organisms;Bacteria;Proteobacteria;delta/epsilon subdivisions;Deltaproteobacteria;Myxococcales;Cystobacterineae;Anaeromyxobacteraceae;Anaeromyxobacter;Anaeromyxobacter dehalogenans;Anaeromyxobacter dehalogenans 2CP-C	2.85469	2	0	0	0	4.85469
gi|218886551|ref|YP_002435872.1|	DNA-directed RNA polymerase subunit beta'	root;cellular organisms;Bacteria;Proteobacteria;delta/epsilon subdivisions;Deltaproteobacteria;Desulfovibrionales;Desulfovibrionaceae;Desulfovibrio;Desulfovibrio vulgaris;Desulfovibrio vulgaris str. 'Miyazaki F'	2.85469	2	0	0	0	4.85469
gi|635300642|gb|AHZ83381.1|	DNA-directed RNA polymerase subunit beta'	root;cellular organisms;Bacteria;Proteobacteria;delta/epsilon subdivisions;Deltaproteobacteria;Bdellovibrionales;Bdellovibrionaceae;Bdellovibrio;Bdellovibrio bacteriovorus	2.85469	2	0	0	0	4.85469
gi|218779767|ref|YP_002431085.1|	DNA-directed RNA polymerase subunit beta'	root;cellular organisms;Bacteria;Proteobacteria;delta/epsilon subdivisions;Deltaproteobacteria;Desulfobacterales;Desulfobacteraceae;Desulfatibacillum;Desulfatibacillum alkenivorans;Desulfatibacillum alkenivorans AK-01	2.85469	2	0	0	0	4.85469
5datasets_contig_535478_7	DNA-directed RNA polymerase subunit beta	root;cellular organisms;Bacteria;Proteobacteria;delta/epsilon subdivisions;Deltaproteobacteria;Desulfuromonadales;Geobacteraceae	2.85469	2	0	0	0	4.85469
gi|220917458|ref|YP_002492762.1|	DNA-directed RNA polymerase subunit beta'	root;cellular organisms;Bacteria;Proteobacteria;delta/epsilon subdivisions;Deltaproteobacteria;Myxococcales;Cystobacterineae;Anaeromyxobacteraceae;Anaeromyxobacter;Anaeromyxobacter dehalogenans;Anaeromyxobacter dehalogenans 2CP-1	2.85469	2	0	0	0	4.85469
5datasets_contig_159220_2	DNA-directed RNA polymerase subunit beta	root;cellular organisms;Bacteria;Proteobacteria;delta/epsilon subdivisions;Deltaproteobacteria;Desulfuromonadales;Geobacteraceae	2.85469	2	0	0	0	4.85469
gi|46581333|ref|YP_012141.1|	DNA-directed RNA polymerase subunit beta'	root;cellular organisms;Bacteria;Proteobacteria;delta/epsilon subdivisions;Deltaproteobacteria;Desulfovibrionales;Desulfovibrionaceae;Desulfovibrio;Desulfovibrio vulgaris;Desulfovibrio vulgaris str. Hildenborough	2.85469	2	0	0	0	4.85469
5133_contig_9464_4	hypothetical protein	root;cellular organisms;Bacteria	2.85469	2	0	0	0	4.85469
5133_contig_24213_3	hypothetical protein	root;cellular organisms;Bacteria;Proteobacteria;delta/epsilon subdivisions;Deltaproteobacteria	2.85469	2	0	0	0	4.85469
5579_contig_65742_5	DNA-directed RNA polymerase subunit beta	root;cellular organisms;Bacteria;Proteobacteria;delta/epsilon subdivisions;Deltaproteobacteria;Desulfobacterales;Desulfobacteraceae	2.85469	2	0	0	0	4.85469
5datasets_contig_100521_1	DNA-directed RNA polymerase subunit beta	root;cellular organisms;Bacteria;Proteobacteria;delta/epsilon subdivisions;Deltaproteobacteria;Desulfobacterales;Desulfobacteraceae	2.85469	2	0	0	0	4.85469
gi|322418358|ref|YP_004197581.1|	DNA-directed RNA polymerase subunit beta'	root;cellular organisms;Bacteria;Proteobacteria;delta/epsilon subdivisions;Deltaproteobacteria;Desulfuromonadales;Geobacteraceae;Geobacter;Geobacter sp. M18	2.85469	2	0	0	0	4.85469
gi|261854944|ref|YP_003262227.1|	DNA-directed RNA polymerase subunit beta'	root;cellular organisms;Bacteria;Proteobacteria;Gammaproteobacteria;Chromatiales;Halothiobacillaceae;Halothiobacillus;Halothiobacillus neapolitanus;Halothiobacillus neapolitanus c2	2.85469	2	0	0	0	4.85469
3730_contig_21061_4	DNA-directed RNA polymerase subunit beta	root;cellular organisms;Bacteria;Proteobacteria;delta/epsilon subdivisions;Deltaproteobacteria	2.85469	2	0	0	0	4.85469
gi|116748985|ref|YP_845672.1|	DNA-directed RNA polymerase subunit beta'	root;cellular organisms;Bacteria;Proteobacteria;delta/epsilon subdivisions;Deltaproteobacteria;Syntrophobacterales;Syntrophobacteraceae;Syntrophobacter;Syntrophobacter fumaroxidans;Syntrophobacter fumaroxidans MPOB	2.85469	2	0	0	0	4.85469
3datasets_contig_4051_1	DNA-directed RNA polymerase subunit beta	root;cellular organisms;Bacteria;Proteobacteria;delta/epsilon subdivisions;Deltaproteobacteria;Desulfuromonadales	2.85469	2	0	0	0	4.85469
5133_contig_3106_3	DNA-directed RNA polymerase subunit beta	root;cellular organisms;Bacteria;Proteobacteria;delta/epsilon subdivisions;Deltaproteobacteria;Desulfobacterales;Desulfobacteraceae	2.85469	2	0	0	0	4.85469
5datasets_contig_511844_2	hypothetical protein	root;cellular organisms;Bacteria;Proteobacteria;Alphaproteobacteria;Rhodobacterales;Rhodobacteraceae	2.85469	2	0	0	0	4.85469
gi|242278653|ref|YP_002990782.1|	DNA-directed RNA polymerase subunit beta'	root;cellular organisms;Bacteria;Proteobacteria;delta/epsilon subdivisions;Deltaproteobacteria;Desulfovibrionales;Desulfovibrionaceae;Desulfovibrio;Desulfovibrio salexigens;Desulfovibrio salexigens DSM 2638	2.85469	2	0	0	0	4.85469
5579_contig_70354_2	hypothetical protein	root;cellular organisms;Bacteria	2.85469	2	0	0	0	4.85469
gi|51244970|ref|YP_064854.1|	DNA-directed RNA polymerase, beta' subunit	root;cellular organisms;Bacteria;Proteobacteria;delta/epsilon subdivisions;Deltaproteobacteria;Desulfobacterales;Desulfobulbaceae;Desulfotalea;Desulfotalea psychrophila;Desulfotalea psychrophila LSv54	2.85469	2	0	0	0	4.85469
gi|578018437|gb|AHI06699.1|	DNA-directed RNA polymerase, beta' subunit	root;cellular organisms;Bacteria;Proteobacteria;delta/epsilon subdivisions;Deltaproteobacteria;Bdellovibrionales;Bdellovibrionaceae;Bdellovibrio;Bdellovibrio bacteriovorus;Bdellovibrio bacteriovorus W	2.85469	2	0	0	0	4.85469
gi|85858139|ref|YP_460341.1|	DNA-directed RNA polymerase subunit beta'	root;cellular organisms;Bacteria;Proteobacteria;delta/epsilon subdivisions;Deltaproteobacteria;Syntrophobacterales;Syntrophaceae;Syntrophus;Syntrophus aciditrophicus;Syntrophus aciditrophicus SB	2.85469	2	0	0	0	4.85469
gi|158520720|ref|YP_001528590.1|	DNA-directed RNA polymerase subunit beta'	root;cellular organisms;Bacteria;Proteobacteria;delta/epsilon subdivisions;Deltaproteobacteria;Desulfobacterales;Desulfobacteraceae;Desulfococcus;Desulfococcus oleovorans;Desulfococcus oleovorans Hxd3	2.85469	2	0	0	0	4.85469
gi|253701928|ref|YP_003023117.1|	DNA-directed RNA polymerase subunit beta'	root;cellular organisms;Bacteria;Proteobacteria;delta/epsilon subdivisions;Deltaproteobacteria;Desulfuromonadales;Geobacteraceae;Geobacter;Geobacter sp. M21	2.85469	2	0	0	0	4.85469
gi|494437516|ref|WP_007230795.1|	DNA-directed RNA polymerase subunit beta'	root;cellular organisms;Bacteria;Proteobacteria;Gammaproteobacteria;unclassified Gammaproteobacteria;OMG group;OM60 clade;marine gamma proteobacterium HTCC2148	2.85469	2	0	0	0	4.85469
3datasets_contig_181357_2	DNA-directed RNA polymerase subunit beta	root;cellular organisms;Bacteria;Proteobacteria;delta/epsilon subdivisions;Deltaproteobacteria;Desulfuromonadales;Geobacteraceae	2.85469	2	0	0	0	4.85469
5579_contig_1818_3	hypothetical protein	root;cellular organisms;Bacteria;Proteobacteria;delta/epsilon subdivisions;Deltaproteobacteria	2.85469	2	0	0	0	4.85469
5datasets_contig_20173_2	hypothetical protein	root;cellular organisms;Bacteria	0.903128	1.92646	2	0	0	4.82959
5133_contig_9068_2	glycerol transport system substrate-binding protein	root;cellular organisms;Bacteria;Proteobacteria	0.903128	1.92646	0	2	0	4.82959
3datasets_contig_22830_3	glycerol transport system substrate-binding protein	root;cellular organisms;Bacteria;Proteobacteria	0.903128	1.92646	0	2	0	4.82959
3datasets_contig_103745_4	formate--tetrahydrofolate ligase	root;cellular organisms;Bacteria	0.903128	1.92646	2	0	0	4.82959
5133_contig_33136_1	formate--tetrahydrofolate ligase	root;cellular organisms;Bacteria;Proteobacteria;delta/epsilon subdivisions;Deltaproteobacteria	0.903128	1.92646	2	0	0	4.82959
gi|20093331|ref|NP_619406.1|	methyl coenzyme M reductase, subunit gamma	root;cellular organisms;Archaea;Euryarchaeota;Methanomicrobia;Methanosarcinales;Methanosarcinaceae;Methanosarcina;Methanosarcina acetivorans;Methanosarcina acetivorans C2A	3.85469	0.96323	0	0	0	4.81792
5datasets_contig_57506_3	ribulose-bisphosphate carboxylase large chain	root;cellular organisms;Bacteria;Proteobacteria;Gammaproteobacteria;Chromatiales;Chromatiaceae	0	4.81615	0	0	0	4.81615
3datasets_contig_31440_2	heterodisulfide reductase subunit D	root;cellular organisms;Archaea;Euryarchaeota;Methanomicrobia;Methanosarcinales;Methanosarcinaceae	2.80626	0	2	0	0	4.80626
5133_contig_60224_3	hypothetical protein	root;cellular organisms;Archaea	0	0	4.79743	0	0	4.79743
5133_contig_21958_2	sulfate adenylyltransferase	root;cellular organisms;Bacteria	4.78204	0	0	0	0	4.78204
3730_contig_12435_3	sulfate adenylyltransferase	root;cellular organisms;Bacteria	4.78204	0	0	0	0	4.78204
5datasets_contig_167830_2	hypothetical protein	root;cellular organisms;Bacteria;Proteobacteria;Gammaproteobacteria;Chromatiales;Chromatiaceae	1.95156	1.93694	0.886857	0	0	4.77536
3730_contig_58010_2	hypothetical protein	root;cellular organisms;Bacteria;Proteobacteria;Gammaproteobacteria	1.95156	1.93694	0.886857	0	0	4.77536
5datasets_contig_31706_1	hypothetical protein	root;cellular organisms;Archaea;Euryarchaeota;Methanomicrobia;Methanosarcinales;Methanosarcinaceae	1.85469	0.905403	2	0	0	4.7601
gi|152991841|ref|YP_001357562.1|	cytochrome cd1 nitrite reductase	root;cellular organisms;Bacteria;Proteobacteria;delta/epsilon subdivisions;Epsilonproteobacteria;unclassified Epsilonproteobacteria;Sulfurovum;Sulfurovum sp. NBC37-1	2.85469	1.87387	0	0	0	4.72856
5datasets_contig_23298_1	hypothetical protein		0	2.72242	0	2	0	4.72242
3datasets_contig_18098_2	ribonuclease J		0.903128	1.96323	1.77371	0	0	4.64007
3datasets_contig_37528_2	ribonuclease J	root;cellular organisms;Archaea;environmental samples;uncultured archaeon GZfos37B2	0.903128	1.96323	1.77371	0	0	4.64007
5datasets_contig_213014_2	dissimilatory sulfite reductase, beta subunit	root;cellular organisms;Bacteria	2	0.96323	1.66057	0	0	4.6238
5datasets_contig_5482_4	methyl-coenzyme M reductase beta subunit	root;cellular organisms;Archaea;Euryarchaeota;Methanomicrobia;Methanosarcinales;Methanosarcinaceae	0	4.62311	0	0	0	4.62311
5datasets_contig_30712_2	hypothetical protein	root;cellular organisms;Bacteria;Proteobacteria;Gammaproteobacteria	0	3.3903	0.773714	0.446809	0	4.61082
gi|333790008|gb|EGL55890.1|	glutamine synthetase	root;cellular organisms;Bacteria;Proteobacteria;Gammaproteobacteria;Thiotrichales;Piscirickettsiaceae;Methylophaga;Methylophaga aminisulfidivorans;Methylophaga aminisulfidivorans MP	0	3.3903	0.773714	0.446809	0	4.61082
3datasets_contig_213135_1	glutamine synthetase	root;cellular organisms;Bacteria;Proteobacteria;Gammaproteobacteria	0	3.3903	0.773714	0.446809	0	4.61082
5datasets_contig_177529_2	dissimilatory sulfite reductase, beta subunit	root;cellular organisms;Bacteria	1.90313	0.96323	1.66057	0	0	4.52693
gi|385345430|gb|EIF52142.1|	isocitrate dehydrogenase, NADP-dependent	root;cellular organisms;Bacteria;Proteobacteria;delta/epsilon subdivisions;Epsilonproteobacteria;unclassified Epsilonproteobacteria;Sulfurovum;Sulfurovum sp. AR	1.80626	1.94485	0.773714	0	0	4.52482
gi|385345156|gb|EIF51868.1|	isocitrate dehydrogenase, NADP-dependent	root;cellular organisms;Bacteria;Proteobacteria;delta/epsilon subdivisions;Epsilonproteobacteria;unclassified Epsilonproteobacteria;Sulfurovum;Sulfurovum sp. AR	1.80626	1.94485	0.773714	0	0	4.52482
5133_contig_38704_2	hypothetical protein		4.51564	0	0	0	0	4.51564
5datasets_contig_35859_2	hypothetical protein	root;cellular organisms;Bacteria;Proteobacteria;Gammaproteobacteria	2	0.96323	1.54743	0	0	4.51066
5579_contig_69325_2	hypothetical protein	root;cellular organisms;Bacteria;Proteobacteria;Gammaproteobacteria	0	1.48162	1	2	0	4.48162
5133_contig_7531_2	hypothetical protein	root;cellular organisms;Bacteria;Proteobacteria	0	1.48162	1	2	0	4.48162
gi|292490683|ref|YP_003526122.1|	glutamine synthetase	root;cellular organisms;Bacteria;Proteobacteria;Gammaproteobacteria;Chromatiales;Chromatiaceae;Nitrosococcus;Nitrosococcus halophilus;Nitrosococcus halophilus Nc 4	2	0	0	2.47439	0	4.47439
5datasets_contig_13906_4	adenylylsulfate reductase, subunit A	root;cellular organisms;Bacteria;Proteobacteria;delta/epsilon subdivisions;Deltaproteobacteria;Desulfobacterales;Desulfobacteraceae	3.7	0	0.773714	0	0	4.47371
3datasets_contig_32157_2	adenylylsulfate reductase, subunit A		3.7	0	0.773714	0	0	4.47371
5datasets_contig_76069_3	formylmethanofuran--tetrahydromethanopterin N-formyltransferase	root;cellular organisms;Archaea;Euryarchaeota;Methanomicrobia;Methanosarcinales;Methanosarcinaceae	1	1.46323	2	0	0	4.46323
3datasets_contig_48968_2	hypothetical protein	root;cellular organisms;Bacteria	2	0.905403	1.54743	0	0	4.45283
3datasets_contig_30997_1	cell division protease FtsH		1.45156	1.98162	0	1	0	4.43318
5datasets_contig_23113_10	methylenetetrahydrofolate dehydrogenase (NADP+) / methenyltetrahydrofolate cyclohydrolase	root;cellular organisms;Bacteria;Proteobacteria;delta/epsilon subdivisions;Deltaproteobacteria;Desulfobacterales;Desulfobacteraceae	0	4.42666	0	0	0	4.42666
gi|282163186|ref|YP_003355571.1|	methyl-coenzyme M reductase alpha subunit	root;cellular organisms;Archaea;Euryarchaeota;Methanomicrobia;Methanocellales;Methanocellaceae;Methanocella;Methanocella paludicola;Methanocella paludicola SANAE	0	0.96323	3.43429	0	0	4.39752
3730_contig_21108_2	dissimilatory sulfite reductase, beta subunit	root;cellular organisms;Bacteria	1	3.38811	0	0	0	4.38811
3datasets_contig_32598_1	hypothetical protein	root;cellular organisms;Bacteria;Proteobacteria;delta/epsilon subdivisions;Epsilonproteobacteria	3.40313	0.981615	0	0	0	4.38474
gi|489299611|ref|WP_003207089.1|	F0F1 ATP synthase subunit beta	root;cellular organisms;Bacteria;Proteobacteria;Gammaproteobacteria;Pseudomonadales;Pseudomonadaceae;Pseudomonas	1.90313	1.48162	0	1	0	4.38474
gi|378953789|ref|YP_005211277.1|	protein AtpD	root;cellular organisms;Bacteria;Proteobacteria;Gammaproteobacteria;Pseudomonadales;Pseudomonadaceae;Pseudomonas;Pseudomonas fluorescens group;Pseudomonas fluorescens;Pseudomonas fluorescens F113	1.90313	1.48162	0	1	0	4.38474
3datasets_contig_72839_2	hypothetical protein	root;cellular organisms;Bacteria;Proteobacteria;Gammaproteobacteria	2.45156	1.92468	0	0	0	4.37624
5datasets_contig_74018_1	hypothetical protein	root;cellular organisms;Bacteria;Proteobacteria;Gammaproteobacteria	2.45156	1.92468	0	0	0	4.37624
BCs_pro_contig_00449_449_2	hypothetical protein	root;cellular organisms;Archaea;environmental samples;uncultured archaeon	0.903128	1.69515	1.77371	0	0	4.37199
5datasets_contig_4406_5	adenylylsulfate reductase, subunit A	root;cellular organisms;Bacteria;Proteobacteria;Gammaproteobacteria;Chromatiales;Chromatiaceae	1.20116	3.16727	0	0	0	4.36843
3datasets_contig_3183_2	hypothetical protein	root;cellular organisms;Archaea;Euryarchaeota;Methanomicrobia	4.36211	0	0	0	0	4.36211
5datasets_contig_3731_1	hypothetical protein		4.35469	0	0	0	0	4.35469
3730_contig_109916_2	hypothetical protein	root;cellular organisms;Bacteria;Proteobacteria;delta/epsilon subdivisions;Deltaproteobacteria;Desulfovibrionales;Desulfohalobiaceae	4.35469	0	0	0	0	4.35469
5datasets_contig_151215_2	hypothetical protein	root;cellular organisms;Bacteria;Proteobacteria;delta/epsilon subdivisions;Deltaproteobacteria	3.35469	0	1	0	0	4.35469
3datasets_contig_23154_1	hypothetical protein		4.35469	0	0	0	0	4.35469
3730_contig_6036_2	hypothetical protein	root;cellular organisms;Bacteria	2.43126	0.905403	1	0	0	4.33666
gi|218779775|ref|YP_002431093.1|	elongation factor Tu	root;cellular organisms;Bacteria;Proteobacteria;delta/epsilon subdivisions;Deltaproteobacteria;Desulfobacterales;Desulfobacteraceae;Desulfatibacillum;Desulfatibacillum alkenivorans;Desulfatibacillum alkenivorans AK-01	2.43126	0.905403	1	0	0	4.33666
3datasets_contig_52248_3	hypothetical protein		2.43126	0.905403	1	0	0	4.33666
3datasets_contig_24772_2	hypothetical protein	root;cellular organisms;Bacteria	0	0	4.32114	0	0	4.32114
5133_contig_2505_5	hypothetical protein	root;cellular organisms;Archaea;Euryarchaeota;Methanomicrobia;Methanosarcinales	4.30626	0	0	0	0	4.30626
3730_contig_32837_1	hypothetical protein	root;cellular organisms;Bacteria;Proteobacteria;Gammaproteobacteria	2	1	1.27371	0	0	4.27371
GZ17G11_18	5-10-methylenetetrahydrofolate reductase	root;cellular organisms;Archaea;environmental samples;uncultured archaeon GZfos17G11	1	0	3.27371	0	0	4.27371
gi|492796976|ref|WP_005966510.1|	rubrerythrin	root;cellular organisms;Bacteria;Proteobacteria;Gammaproteobacteria;unclassified Gammaproteobacteria;sulfur-oxidizing symbionts	0.903128	2.48162	0.886857	0	0	4.2716
5133_contig_4763_1	dissimilatory sulfite reductase, alpha subunit	root;cellular organisms;Bacteria	0.951564	1.92468	1.38686	0	0	4.2631
3datasets_contig_52604_2	manganese-dependent inorganic pyrophosphatase	root;cellular organisms;Bacteria	0	4.26198	0	0	0	4.26198
3730_contig_2444_7	hypothetical protein	root;cellular organisms;Archaea	4.25782	0	0	0	0	4.25782
5datasets_contig_232251_2	hypothetical protein	root;cellular organisms;Bacteria	0.903128	2.46323	0.886857	0	0	4.25322
ANME2a_03223	Group II F420-dependent sulfite reductase	root;cellular organisms;Archaea;Euryarchaeota;Methanomicrobia;Methanosarcinales;unclassified Methanosarcinales	0	1.92646	2.32114	0	0	4.2476
gi|268326432|emb|CBH40020.1|	probable 5-10-methylenetetrahydrofolate reductase	root;cellular organisms;Archaea;environmental samples;uncultured archaeon	0.951564	0	3.27371	0	0	4.22528
GZ23H9_47	5-10-methylenetetrahydrofolate reductase	root;cellular organisms;Archaea;environmental samples;uncultured archaeon GZfos23H9	0.951564	0	3.27371	0	0	4.22528
3datasets_contig_90414_2	proteasome beta subunit	root;cellular organisms;Archaea;Euryarchaeota;Methanomicrobia;Methanosarcinales;Methanosarcinaceae	0.903128	1	2.32114	0	0	4.22427
5datasets_contig_11898_3	sulfide:quinone oxidoreductase	root;cellular organisms;Bacteria;Proteobacteria;delta/epsilon subdivisions;Epsilonproteobacteria	4.20938	0	0	0	0	4.20938
5579_contig_7838_11	sulfide:quinone oxidoreductase	root;cellular organisms;Bacteria;Proteobacteria;delta/epsilon subdivisions;Epsilonproteobacteria	4.20938	0	0	0	0	4.20938
gi|333984603|ref|YP_004513813.1|	type I glutamine synthetase	root;cellular organisms;Bacteria;Proteobacteria;Gammaproteobacteria;Methylococcales;Methylococcaceae;Methylomonas;Methylomonas methanica;Methylomonas methanica MC09	0	3.3903	0.773714	0	0	4.16402
gi|343800091|gb|EGV18038.1|	glutamine synthetase, type I	root;cellular organisms;Bacteria;Proteobacteria;Gammaproteobacteria;Chromatiales;Chromatiaceae;Thiocapsa;Thiocapsa marina;Thiocapsa marina 5811	0	3.3903	0.773714	0	0	4.16402
gi|489313398|ref|WP_003220788.1|	glutamine synthetase	root;cellular organisms;Bacteria;Proteobacteria;Gammaproteobacteria;Pseudomonadales;Pseudomonadaceae;Pseudomonas	0	3.3903	0.773714	0	0	4.16402
gi|440375901|gb|ELQ12593.1|	glutamine synthetase	root;cellular organisms;Bacteria;Proteobacteria;Gammaproteobacteria;Pseudomonadales;Pseudomonadaceae;Pseudomonas;Pseudomonas fluorescens group;Pseudomonas fluorescens;Pseudomonas fluorescens BRIP34879	0	3.3903	0.773714	0	0	4.16402
gi|515552819|ref|WP_016985745.1|	glutamine synthetase	root;cellular organisms;Bacteria;Proteobacteria;Gammaproteobacteria;Pseudomonadales;Pseudomonadaceae;Pseudomonas;Pseudomonas fluorescens group;Pseudomonas fluorescens	0	3.3903	0.773714	0	0	4.16402
BCs_pro_contig_08738_8738_2	glutamine synthetase		0	3.3903	0.773714	0	0	4.16402
gi|517693132|ref|WP_018863340.1|	glutamine synthetase	root;cellular organisms;Bacteria;Proteobacteria;Gammaproteobacteria;Chromatiales;Ectothiorhodospiraceae;Thioalkalivibrio	0	3.3903	0.773714	0	0	4.16402
gi|229587909|ref|YP_002870028.1|	glutamine synthetase	root;cellular organisms;Bacteria;Proteobacteria;Gammaproteobacteria;Pseudomonadales;Pseudomonadaceae;Pseudomonas;Pseudomonas fluorescens group;Pseudomonas fluorescens;Pseudomonas fluorescens SBW25	0	3.3903	0.773714	0	0	4.16402
gi|378948305|ref|YP_005205793.1|	protein GlnA	root;cellular organisms;Bacteria;Proteobacteria;Gammaproteobacteria;Pseudomonadales;Pseudomonadaceae;Pseudomonas;Pseudomonas fluorescens group;Pseudomonas fluorescens;Pseudomonas fluorescens F113	0	3.3903	0.773714	0	0	4.16402
gi|489289306|ref|WP_003196860.1|	glutamine synthetase	root;cellular organisms;Bacteria;Proteobacteria;Gammaproteobacteria;Pseudomonadales;Pseudomonadaceae;Pseudomonas	0	3.3903	0.773714	0	0	4.16402
gi|515546137|ref|WP_016979133.1|	glutamine synthetase	root;cellular organisms;Bacteria;Proteobacteria;Gammaproteobacteria;Pseudomonadales;Pseudomonadaceae;Pseudomonas	0	3.3903	0.773714	0	0	4.16402
gi|516098964|ref|WP_017529544.1|	glutamine synthetase	root;cellular organisms;Bacteria;Proteobacteria;Gammaproteobacteria;Pseudomonadales;Pseudomonadaceae;Pseudomonas;Pseudomonas fluorescens group;Pseudomonas fluorescens	0	3.3903	0.773714	0	0	4.16402
5datasets_contig_25877_2	glutamine synthetase	root;cellular organisms;Bacteria;Proteobacteria;Gammaproteobacteria	0	3.3903	0.773714	0	0	4.16402
gi|542011334|gb|ERH57190.1|	glutamine synthetase	root;cellular organisms;Bacteria;Proteobacteria;Gammaproteobacteria;Pseudomonadales;Pseudomonadaceae;Pseudomonas;Pseudomonas fluorescens group;Pseudomonas fluorescens;Pseudomonas fluorescens EGD-AQ6	0	3.3903	0.773714	0	0	4.16402
gi|77456572|ref|YP_346077.1|	L-glutamine synthetase	root;cellular organisms;Bacteria;Proteobacteria;Gammaproteobacteria;Pseudomonadales;Pseudomonadaceae;Pseudomonas;Pseudomonas fluorescens group;Pseudomonas fluorescens;Pseudomonas fluorescens Pf0-1	0	3.3903	0.773714	0	0	4.16402
gi|515706028|ref|WP_017138628.1|	glutamine synthetase	root;cellular organisms;Bacteria;Proteobacteria;Gammaproteobacteria;Pseudomonadales;Pseudomonadaceae;Pseudomonas;Pseudomonas fluorescens group;Pseudomonas fluorescens	0	3.3903	0.773714	0	0	4.16402
gi|589148791|gb|EXF94982.1|	glutamine synthetase	root;cellular organisms;Bacteria;Proteobacteria;Gammaproteobacteria;Pseudomonadales;Pseudomonadaceae;Pseudomonas;Pseudomonas fluorescens group;Pseudomonas fluorescens;Pseudomonas fluorescens HK44	0	3.3903	0.773714	0	0	4.16402
gi|499371183|ref|WP_011058761.1|	glutamine synthetase	root;cellular organisms;Bacteria;Proteobacteria;Gammaproteobacteria;Pseudomonadales;Pseudomonadaceae;Pseudomonas;Pseudomonas fluorescens group	0	3.3903	0.773714	0	0	4.16402
gi|562779188|gb|ESW53313.1|	glutamine synthetase, type I	root;cellular organisms;Bacteria;Proteobacteria;Gammaproteobacteria;Pseudomonadales;Pseudomonadaceae;Pseudomonas;Pseudomonas fluorescens group;Pseudomonas fluorescens;Pseudomonas fluorescens BBc6R8	0	3.3903	0.773714	0	0	4.16402
gi|489263284|ref|WP_003171128.1|	glutamine synthetase	root;cellular organisms;Bacteria;Proteobacteria;Gammaproteobacteria;Pseudomonadales;Pseudomonadaceae;Pseudomonas;Pseudomonas fluorescens group;Pseudomonas fluorescens	0	3.3903	0.773714	0	0	4.16402
gi|489280166|ref|WP_003187811.1|	glutamine synthetase	root;cellular organisms;Bacteria;Proteobacteria;Gammaproteobacteria;Pseudomonadales;Pseudomonadaceae;Pseudomonas	0	3.3903	0.773714	0	0	4.16402
gi|349790024|gb|EGZ43950.1|	glutamine synthetase, type I	root;cellular organisms;Bacteria;Proteobacteria;Gammaproteobacteria;Chromatiales;Ectothiorhodospiraceae;Thiorhodospira;Thiorhodospira sibirica;Thiorhodospira sibirica ATCC 700588	0	3.3903	0.773714	0	0	4.16402
gi|515905485|ref|WP_017336068.1|	glutamine synthetase	root;cellular organisms;Bacteria;Proteobacteria;Gammaproteobacteria;Pseudomonadales;Pseudomonadaceae;Pseudomonas;Pseudomonas fluorescens group;Pseudomonas fluorescens	0	3.3903	0.773714	0	0	4.16402
gi|489279069|ref|WP_003186728.1|	glutamine synthetase	root;cellular organisms;Bacteria;Proteobacteria;Gammaproteobacteria;Pseudomonadales;Pseudomonadaceae;Pseudomonas	0	3.3903	0.773714	0	0	4.16402
gi|74318521|ref|YP_316261.1|	L-glutamine synthetase	root;cellular organisms;Bacteria;Proteobacteria;Betaproteobacteria;Hydrogenophilales;Hydrogenophilaceae;Thiobacillus;Thiobacillus denitrificans;Thiobacillus denitrificans ATCC 25259	0	3.3903	0.773714	0	0	4.16402
3datasets_contig_30953_2	adenylate kinase	root;cellular organisms;Bacteria	2.25782	1	0.886857	0	0	4.14468
5133_contig_279_20	dissimilatory sulfite reductase, alpha subunit	root;cellular organisms;Bacteria;Proteobacteria;delta/epsilon subdivisions;Deltaproteobacteria;Desulfobacterales;Desulfobacteraceae	0	1.48162	2.66057	0	0	4.14219
5579_contig_14182_1	hypothetical protein	root;cellular organisms;Archaea;environmental samples	2.70938	0	1.38686	0	0	4.09624
3730_contig_88013_1	dissimilatory sulfite reductase, alpha subunit	root;cellular organisms;Bacteria	0	3.06704	1	0	0	4.06704
5133_contig_1937_3	hypothetical protein	root;cellular organisms;Bacteria;Proteobacteria;delta/epsilon subdivisions;Deltaproteobacteria;Desulfobacterales;Desulfobacteraceae	0	0	2.06582	2	0	4.06582
3datasets_contig_25067_2	hypothetical protein	root;cellular organisms;Archaea;Euryarchaeota;Methanomicrobia;Methanosarcinales;Methanosarcinaceae	1.80626	0.847575	1.38686	0	0	4.04069
5datasets_contig_519872_1	hypothetical protein	root;cellular organisms;Archaea;Euryarchaeota;Methanomicrobia;Methanosarcinales;Methanosarcinaceae	1.80626	0.847575	1.38686	0	0	4.04069
VO2_combined_contig_59559_4	hypothetical protein		1.80626	0.847575	1.38686	0	0	4.04069
5datasets_contig_19934_2	hypothetical protein	root;cellular organisms;Archaea;Euryarchaeota;Methanomicrobia;Methanosarcinales;Candidatus Methanoperedenaceae;Candidatus Methanoperedens;Candidatus Methanoperedens nitroreducens	0	2.47747	1.54743	0	0	4.0249
3datasets_contig_56338_1	hypothetical protein	root;cellular organisms;Archaea;Euryarchaeota;Methanomicrobia	1.40313	1.6036	1	0	0	4.00673
VO1_contig_23751_1	hypothetical protein	root;cellular organisms;Archaea;Euryarchaeota;Methanomicrobia	1.40313	1.6036	1	0	0	4.00673
3730_contig_7590_2	hypothetical protein	root;cellular organisms;Archaea;Euryarchaeota;Methanomicrobia	1.40313	1.6036	1	0	0	4.00673
gi|109900054|ref|YP_663309.1|	chaperonin GroEL	root;cellular organisms;Bacteria;Proteobacteria;Gammaproteobacteria;Alteromonadales;Pseudoalteromonadaceae;Pseudoalteromonas;Pseudoalteromonas atlantica;Pseudoalteromonas atlantica T6c	0	0	0	4	0	4
5datasets_contig_95592_1	hypothetical protein	root;cellular organisms;Bacteria;Proteobacteria;delta/epsilon subdivisions;Deltaproteobacteria	4	0	0	0	0	4
5579_contig_5831_4	hypothetical protein	root;cellular organisms;Archaea	4	0	0	0	0	4
5datasets_contig_7468_17	hypothetical protein	root;cellular organisms;Bacteria;Cyanobacteria;Nostocales	1	0	0	3	0	4
ANME2a_00044	formylmethanofuran-tetrahydromethanopterin formyltransferase (EC 2.3.1.101)	root;cellular organisms;Archaea;Euryarchaeota;Methanomicrobia;Methanosarcinales;unclassified Methanosarcinales	1	1	2	0	0	4
3datasets_contig_9484_6	chaperonin GroEL	root;cellular organisms;Bacteria	0	3	0	1	0	4
gi|221168715|gb|EEE01183.1|	phosphoglycerate kinase	root;cellular organisms;Bacteria;Proteobacteria;Betaproteobacteria;Burkholderiales;Burkholderiaceae;Burkholderia;Burkholderia cepacia complex;Burkholderia multivorans;Burkholderia multivorans CGD1	0	1.98162	0	2	0	3.98162
gi|400223250|gb|EJO53568.1|	phosphoglycerate kinase	root;cellular organisms;Bacteria;Proteobacteria;Betaproteobacteria;Burkholderiales;Burkholderiaceae;Burkholderia;Burkholderia cepacia complex;Burkholderia multivorans;Burkholderia multivorans CF2	0	1.98162	0	2	0	3.98162
gi|161523850|ref|YP_001578862.1|	phosphoglycerate kinase	root;cellular organisms;Bacteria;Proteobacteria;Betaproteobacteria;Burkholderiales;Burkholderiaceae;Burkholderia;Burkholderia cepacia complex;Burkholderia multivorans;Burkholderia multivorans ATCC 17616	0	1.98162	0	2	0	3.98162
5datasets_contig_477257_3	hypothetical protein		1.25	2.71621	0	0	0	3.96621
3730_contig_32930_1	hypothetical protein		1.25	2.71621	0	0	0	3.96621
gi|320352915|ref|YP_004194254.1|	translation elongation factor 1A (EF-1A/EF-Tu)	root;cellular organisms;Bacteria;Proteobacteria;delta/epsilon subdivisions;Deltaproteobacteria;Desulfobacterales;Desulfobulbaceae;Desulfobulbus;Desulfobulbus propionicus;Desulfobulbus propionicus DSM 2032	1.25	2.71621	0	0	0	3.96621
5133_contig_59139_3	hypothetical protein		1.25	2.71621	0	0	0	3.96621
5datasets_contig_20280_5	hypothetical protein	root;cellular organisms;Bacteria;Proteobacteria;delta/epsilon subdivisions;Deltaproteobacteria;Desulfobacterales;Desulfobacteraceae	1.25	2.71621	0	0	0	3.96621
gi|78485191|ref|YP_391116.1|	microcompartments protein	root;cellular organisms;Bacteria;Proteobacteria;Gammaproteobacteria;Thiotrichales;Piscirickettsiaceae;Thiomicrospira;Thiomicrospira crunogena;Thiomicrospira crunogena XCL-2	0	2.96542	0	1	0	3.96542
gi|78485189|ref|YP_391114.1|	microcompartments protein	root;cellular organisms;Bacteria;Proteobacteria;Gammaproteobacteria;Thiotrichales;Piscirickettsiaceae;Thiomicrospira;Thiomicrospira crunogena;Thiomicrospira crunogena XCL-2	0	2.96542	0	1	0	3.96542
gi|343798030|gb|EGV15995.1|	microcompartments protein	root;cellular organisms;Bacteria;Proteobacteria;Gammaproteobacteria;Chromatiales;Chromatiaceae;Thiocapsa;Thiocapsa marina;Thiocapsa marina 5811	0	2.96542	0	1	0	3.96542
gi|343798029|gb|EGV15994.1|	microcompartments protein	root;cellular organisms;Bacteria;Proteobacteria;Gammaproteobacteria;Chromatiales;Chromatiaceae;Thiocapsa;Thiocapsa marina;Thiocapsa marina 5811	0	2.96542	0	1	0	3.96542
gi|261855523|ref|YP_003262806.1|	microcompartments protein	root;cellular organisms;Bacteria;Proteobacteria;Gammaproteobacteria;Chromatiales;Halothiobacillaceae;Halothiobacillus;Halothiobacillus neapolitanus;Halothiobacillus neapolitanus c2	0	2.96542	0	1	0	3.96542
gi|261855522|ref|YP_003262805.1|	microcompartments protein	root;cellular organisms;Bacteria;Proteobacteria;Gammaproteobacteria;Chromatiales;Halothiobacillaceae;Halothiobacillus;Halothiobacillus neapolitanus;Halothiobacillus neapolitanus c2	0	2.96542	0	1	0	3.96542
gi|74318664|ref|YP_316404.1|	carboxysome shell protein, CsoS1C	root;cellular organisms;Bacteria;Proteobacteria;Betaproteobacteria;Hydrogenophilales;Hydrogenophilaceae;Thiobacillus;Thiobacillus denitrificans;Thiobacillus denitrificans ATCC 25259	0	2.96542	0	1	0	3.96542
gi|74318663|ref|YP_316403.1|	carboxysome shell protein CsoS1A	root;cellular organisms;Bacteria;Proteobacteria;Betaproteobacteria;Hydrogenophilales;Hydrogenophilaceae;Thiobacillus;Thiobacillus denitrificans;Thiobacillus denitrificans ATCC 25259	0	2.96542	0	1	0	3.96542
gi|74318662|ref|YP_316402.1|	carboxysome structural peptide CsoS1B	root;cellular organisms;Bacteria;Proteobacteria;Betaproteobacteria;Hydrogenophilales;Hydrogenophilaceae;Thiobacillus;Thiobacillus denitrificans;Thiobacillus denitrificans ATCC 25259	0	2.96542	0	1	0	3.96542
gi|261855521|ref|YP_003262804.1|	microcompartments protein	root;cellular organisms;Bacteria;Proteobacteria;Gammaproteobacteria;Chromatiales;Halothiobacillaceae;Halothiobacillus;Halothiobacillus neapolitanus;Halothiobacillus neapolitanus c2	0	2.96542	0	1	0	3.96542
gi|78485190|ref|YP_391115.1|	microcompartments protein	root;cellular organisms;Bacteria;Proteobacteria;Gammaproteobacteria;Thiotrichales;Piscirickettsiaceae;Thiomicrospira;Thiomicrospira crunogena;Thiomicrospira crunogena XCL-2	0	2.96542	0	1	0	3.96542
gi|158520618|ref|YP_001528488.1|	F0F1 ATP synthase subunit alpha	root;cellular organisms;Bacteria;Proteobacteria;delta/epsilon subdivisions;Deltaproteobacteria;Desulfobacterales;Desulfobacteraceae;Desulfococcus;Desulfococcus oleovorans;Desulfococcus oleovorans Hxd3	1.17735	2.77225	0	0	0	3.9496
gi|330508245|ref|YP_004384673.1|	5,10-methylenetetrahydromethanopterin reductase	root;cellular organisms;Archaea;Euryarchaeota;Methanomicrobia;Methanosarcinales;Methanosaetaceae;Methanosaeta;Methanosaeta concilii;Methanosaeta concilii GP6	2	0.936935	1	0	0	3.93694
3730_contig_16219_3	hypothetical protein	root;cellular organisms;Bacteria	3.93126	0	0	0	0	3.93126
gi|91773224|ref|YP_565916.1|	V-type ATP synthase subunit B	root;cellular organisms;Archaea;Euryarchaeota;Methanomicrobia;Methanosarcinales;Methanosarcinaceae;Methanococcoides;Methanococcoides burtonii;Methanococcoides burtonii DSM 6242	1	1.92646	1	0	0	3.92646
5133_contig_54151_2	sirohydrochlorin cobaltochelatase	root;cellular organisms;Archaea;Euryarchaeota;Methanomicrobia;Methanosarcinales;Methanosarcinaceae	0	1.92646	2	0	0	3.92646
5133_contig_7159_4	hypothetical protein	root;cellular organisms;Archaea;Euryarchaeota;Methanomicrobia;Methanosarcinales;Methanosarcinaceae	1	1.92646	1	0	0	3.92646
gi|219853231|ref|YP_002467663.1|	V-type ATP synthase subunit B	root;cellular organisms;Archaea;Euryarchaeota;Methanomicrobia;Methanomicrobiales;Methanoregulaceae;Methanosphaerula;Methanosphaerula palustris;Methanosphaerula palustris E1-9c	1	1.92646	1	0	0	3.92646
5133_contig_16020_2	hypothetical protein	root;cellular organisms;Archaea;Euryarchaeota;Methanomicrobia;Methanosarcinales;Methanosaetaceae;Methanosaeta;Methanosaeta concilii	1	1.92646	1	0	0	3.92646
gi|336477395|ref|YP_004616536.1|	ATP synthase subunit B	root;cellular organisms;Archaea;Euryarchaeota;Methanomicrobia;Methanosarcinales;Methanosarcinaceae;Methanosalsum;Methanosalsum zhilinae;Methanosalsum zhilinae DSM 4017	1	1.92646	1	0	0	3.92646
3datasets_contig_72722_1	sirohydrochlorin cobaltochelatase	root;cellular organisms;Archaea;Euryarchaeota;Methanomicrobia;Methanosarcinales	0	1.92646	2	0	0	3.92646
5datasets_contig_413498_2	hypothetical protein	root;cellular organisms;Archaea;Euryarchaeota;Methanomicrobia;Methanosarcinales	0	1.92646	2	0	0	3.92646
3datasets_contig_41799_2	sirohydrochlorin cobaltochelatase	root;cellular organisms;Bacteria;Proteobacteria;delta/epsilon subdivisions;Deltaproteobacteria;Desulfuromonadales;Geobacteraceae	0	1.92646	2	0	0	3.92646
3datasets_contig_111447_2	sirohydrochlorin cobaltochelatase	root;cellular organisms;Archaea	0	1.92646	2	0	0	3.92646
gi|330508338|ref|YP_004384766.1|	V-type ATP synthase subunit B	root;cellular organisms;Archaea;Euryarchaeota;Methanomicrobia;Methanosarcinales;Methanosaetaceae;Methanosaeta;Methanosaeta concilii;Methanosaeta concilii GP6	1	1.92646	1	0	0	3.92646
3datasets_contig_39331_3	sirohydrochlorin cobaltochelatase	root;cellular organisms;Archaea;Euryarchaeota;Methanomicrobia;Methanosarcinales	0	1.92646	2	0	0	3.92646
5datasets_contig_89271_4	hypothetical protein	root;cellular organisms;Archaea;environmental samples;uncultured archaeon	0	1.92646	2	0	0	3.92646
5datasets_contig_93845_3	sirohydrochlorin cobaltochelatase	root;cellular organisms;Bacteria;Proteobacteria;delta/epsilon subdivisions;Deltaproteobacteria;Desulfuromonadales;Geobacteraceae	0	1.92646	2	0	0	3.92646
gi|20092952|ref|NP_619027.1|	V-type ATP synthase subunit B	root;cellular organisms;Archaea;Euryarchaeota;Methanomicrobia;Methanosarcinales;Methanosarcinaceae;Methanosarcina;Methanosarcina acetivorans;Methanosarcina acetivorans C2A	1	1.92646	1	0	0	3.92646
5133_contig_5985_6	hypothetical protein		1	1.92646	0	1	0	3.92646
gi|73667933|ref|YP_303948.1|	H(+)-transporting ATP synthase, subunit B	root;cellular organisms;Archaea;Euryarchaeota;Methanomicrobia;Methanosarcinales;Methanosarcinaceae;Methanosarcina;Methanosarcina barkeri;Methanosarcina barkeri str. Fusaro	1	1.92646	1	0	0	3.92646
3730_contig_89961_2	branched-chain amino acid transport system substrate-binding protein		1	1.92646	0	1	0	3.92646
3datasets_contig_41798_1	sirohydrochlorin cobaltochelatase	root;cellular organisms;Archaea;Euryarchaeota;Methanomicrobia;Methanosarcinales	0	1.92646	2	0	0	3.92646
gi|386002930|ref|YP_005921229.1|	V-type ATP synthase subunit B	root;cellular organisms;Archaea;Euryarchaeota;Methanomicrobia;Methanosarcinales;Methanosaetaceae;Methanosaeta;Methanosaeta harundinacea;Methanosaeta harundinacea 6Ac	1	1.92646	1	0	0	3.92646
5datasets_contig_85382_3	F-type H+-transporting ATPase subunit alpha	root;cellular organisms;Bacteria;Proteobacteria;delta/epsilon subdivisions;Deltaproteobacteria	2	0.923788	1	0	0	3.92379
3datasets_contig_8675_4	branched-chain amino acid transport system substrate-binding protein	root;cellular organisms;Bacteria;Proteobacteria;delta/epsilon subdivisions;Deltaproteobacteria	0	0.923788	1	2	0	3.92379
5datasets_contig_40174_1	hypothetical protein		0	1.92379	0	2	0	3.92379
5133_contig_7769_1	hypothetical protein		0	1.92379	0	2	0	3.92379
gi|51244042|ref|YP_063926.1|	chaperonin GroEL	root;cellular organisms;Bacteria;Proteobacteria;delta/epsilon subdivisions;Deltaproteobacteria;Desulfobacterales;Desulfobulbaceae;Desulfotalea;Desulfotalea psychrophila;Desulfotalea psychrophila LSv54	1.80626	1.1173	0	1	0	3.92355
5datasets_contig_69551_2	hypothetical protein	root;cellular organisms;Archaea;Euryarchaeota;Methanomicrobia	1.95156	0.96323	1	0	0	3.91479
3datasets_contig_4748_5	methyl coenzyme M reductase system, component A2	root;cellular organisms;Archaea;Euryarchaeota;Methanomicrobia;Methanosarcinales;Methanosarcinaceae	1.95156	0.96323	1	0	0	3.91479
5datasets_contig_391777_1	hypothetical protein		1.45156	1.46323	0	1	0	3.91479
5133_contig_47763_4	general L-amino acid transport system substrate-binding protein	root;cellular organisms;Bacteria;Chloroflexi;Anaerolineae	1.40313	0.847575	1.66057	0	0	3.91127
BCs_pro_contig_07065_7065_1	putative pyruvate-flavodoxin oxidoreductase	root;cellular organisms;Bacteria	0.903128	2	1	0	0	3.90313
3730_contig_5656_14	hypothetical protein	root;cellular organisms;Bacteria	3.90313	0	0	0	0	3.90313
5datasets_contig_214909_1	hypothetical protein	root;cellular organisms;Archaea;environmental samples	3	0	0.886857	0	0	3.88686
gi|630829627|gb|KCZ71340.1|	ATP synthase, B subunit	root;cellular organisms;Archaea;Euryarchaeota;Methanomicrobia;Methanosarcinales;Candidatus Methanoperedenaceae;Candidatus Methanoperedens;Candidatus Methanoperedens nitroreducens	0.951564	1.92646	1	0	0	3.87802
5datasets_contig_223977_2	sulfate adenylyltransferase	root;cellular organisms;Bacteria	2.40313	0	0	0	1.47333	3.87646
3730_contig_65893_2	glutamine synthetase	root;cellular organisms;Bacteria	0.903128	0.96323	0	2	0	3.86636
VO1_contig_201175_2	glutamine synthetase	root;cellular organisms;Bacteria	0.903128	0.96323	0	2	0	3.86636
5579_contig_18597_2	hypothetical protein		0.903128	0.96323	0	2	0	3.86636
5datasets_contig_54770_2	hypothetical protein	root;cellular organisms;Bacteria	0.903128	0.96323	0	2	0	3.86636
5datasets_contig_39299_9	hypothetical protein		0.903128	0.96323	0	2	0	3.86636
3datasets_contig_38603_3	glutamine synthetase		0.903128	0.96323	0	2	0	3.86636
5datasets_contig_407561_2	hypothetical protein	root;cellular organisms;Bacteria	0.903128	0.96323	0	2	0	3.86636
5datasets_contig_43545_3	hypothetical protein	root;cellular organisms;Bacteria	0.903128	0.96323	0	2	0	3.86636
3datasets_contig_29195_2	glutamine synthetase	root;cellular organisms;Bacteria	0.903128	0.96323	0	2	0	3.86636
5datasets_contig_285563_2	hypothetical protein	root	0.903128	1.96323	0	1	0	3.86636
gi|73668433|ref|YP_304448.1|	methyl-coenzyme M reductase, gamma subunit	root;cellular organisms;Archaea;Euryarchaeota;Methanomicrobia;Methanosarcinales;Methanosarcinaceae;Methanosarcina;Methanosarcina barkeri;Methanosarcina barkeri str. Fusaro	3.85469	0	0	0	0	3.85469
3datasets_contig_57432_1	hypothetical protein	root;cellular organisms;Bacteria;Proteobacteria;delta/epsilon subdivisions;Deltaproteobacteria;Desulfobacterales;Desulfobulbaceae;Desulfobulbus	3	0.847575	0	0	0	3.84758
5datasets_contig_9234_2	hypothetical protein	root;cellular organisms;Bacteria;Proteobacteria;delta/epsilon subdivisions;Deltaproteobacteria;Desulfobacterales;Desulfobulbaceae;Desulfobulbus	3	0.847575	0	0	0	3.84758
gi|224368775|ref|YP_002602936.1|	bifunctional acetyl-CoA decarbonylase/synthase complex subunit alpha/beta	root;cellular organisms;Bacteria;Proteobacteria;delta/epsilon subdivisions;Deltaproteobacteria;Desulfobacterales;Desulfobacteraceae;Desulfobacterium;Desulfobacterium autotrophicum;Desulfobacterium autotrophicum HRM2	0.951564	2.88969	0	0	0	3.84125
3730_contig_85120_1	hypothetical protein	root;cellular organisms;Bacteria;Proteobacteria;delta/epsilon subdivisions;Deltaproteobacteria;Desulfobacterales;Desulfobulbaceae;Desulfobulbus;Desulfobulbus mediterraneus	0.903128	1.92646	1	0	0	3.82959
5datasets_contig_109424_1	methyl-coenzyme M reductase beta subunit	root;cellular organisms;Archaea;environmental samples	3.80626	0	0	0	0	3.80626
5133_contig_11704_2	tetrahydromethanopterin S-methyltransferase subunit A	root;cellular organisms;Archaea;environmental samples	1.80626	0	2	0	0	3.80626
BCs_pro_contig_17840_17840_1	hypothetical protein		3.80626	0	0	0	0	3.80626
5579_contig_32121_1	manganese-dependent inorganic pyrophosphatase	root;cellular organisms;Bacteria;Proteobacteria;delta/epsilon subdivisions;Deltaproteobacteria;Desulfovibrionales;Desulfovibrionaceae	1.45156	1.46323	0.886857	0	0	3.80165
5datasets_contig_298460_2	F-type H+-transporting ATPase subunit beta	root;cellular organisms;Bacteria;Proteobacteria;delta/epsilon subdivisions;Deltaproteobacteria	0	1.80124	0	2	0	3.80124
5133_contig_7687_2	hypothetical protein	root;cellular organisms;Bacteria;Proteobacteria;delta/epsilon subdivisions;Deltaproteobacteria	1.95156	0.847575	1	0	0	3.79914
5133_contig_37579_2	hypothetical protein		0.903128	2.88969	0	0	0	3.79282
5datasets_contig_361251_1	hypothetical protein		0.903128	2.88969	0	0	0	3.79282
5datasets_contig_197654_1	hypothetical protein		0.903128	2.88969	0	0	0	3.79282
5datasets_contig_169694_1	hypothetical protein		0.903128	2.88969	0	0	0	3.79282
gi|282164316|ref|YP_003356701.1|	50S ribosomal protein L13P	root;cellular organisms;Archaea;Euryarchaeota;Methanomicrobia;Methanocellales;Methanocellaceae;Methanocella;Methanocella paludicola;Methanocella paludicola SANAE	0	0	0	0	3.78667	3.78667
3730_contig_28967_3	hypothetical protein	root;cellular organisms;Archaea;environmental samples	2	0	1.77371	0	0	3.77371
5133_contig_10505_4	hypothetical protein	root;cellular organisms;Archaea;environmental samples	2	0	1.77371	0	0	3.77371
gi|51245324|ref|YP_065208.1|	sulfate adenylyltransferase	root;cellular organisms;Bacteria;Proteobacteria;delta/epsilon subdivisions;Deltaproteobacteria;Desulfobacterales;Desulfobulbaceae;Desulfotalea;Desulfotalea psychrophila;Desulfotalea psychrophila LSv54	2.80626	0.96323	0	0	0	3.76949
3datasets_contig_5750_1	LL-diaminopimelate aminotransferase	root;cellular organisms;Bacteria;Proteobacteria;delta/epsilon subdivisions;Deltaproteobacteria	3.75782	0	0	0	0	3.75782
3730_contig_233_7	4-hydroxy-tetrahydrodipicolinate synthase	root;cellular organisms;Bacteria	3.75782	0	0	0	0	3.75782
5579_contig_33668_2	4-hydroxy-tetrahydrodipicolinate synthase	root;cellular organisms;Bacteria;Proteobacteria;delta/epsilon subdivisions;Deltaproteobacteria;Desulfobacterales;Desulfobacteraceae	3.75782	0	0	0	0	3.75782
3datasets_contig_1956_5	hypothetical protein	root;cellular organisms;Bacteria;Proteobacteria;delta/epsilon subdivisions;Deltaproteobacteria;Desulfovibrionales;Desulfohalobiaceae;Desulfohalobium;Desulfohalobium retbaense	3.75782	0	0	0	0	3.75782
5datasets_contig_22883_2	hypothetical protein	root;cellular organisms;Bacteria	3.75782	0	0	0	0	3.75782
5133_contig_146_34	4-hydroxy-tetrahydrodipicolinate synthase	root;cellular organisms;Bacteria;Proteobacteria;delta/epsilon subdivisions;Deltaproteobacteria;Desulfobacterales;Desulfobacteraceae	3.75782	0	0	0	0	3.75782
5133_contig_9500_3	methyl-coenzyme M reductase alpha subunit	root;cellular organisms;Archaea;environmental samples	2.85469	0	0.886857	0	0	3.74155
3datasets_contig_55012_4	elongation factor 2	root;cellular organisms;Archaea;Euryarchaeota;Methanomicrobia;Methanomicrobiales;Methanomicrobiaceae	1	0.96323	1.77371	0	0	3.73694
3datasets_contig_109891_3	two-component system, OmpR family, alkaline phosphatase synthesis response regulator PhoP	root;cellular organisms;Archaea;environmental samples;uncultured archaeon	2	0.96323	0.773714	0	0	3.73694
5579_contig_68073_2	hypothetical protein	root;cellular organisms;Archaea;environmental samples;uncultured archaeon	2	0.96323	0.773714	0	0	3.73694
5133_contig_4409_6	hypothetical protein	root;cellular organisms;Archaea;environmental samples;uncultured archaeon	2	0.96323	0.773714	0	0	3.73694
5datasets_contig_191172_3	hypothetical protein	root;cellular organisms;Archaea;environmental samples;uncultured archaeon	2	0.96323	0.773714	0	0	3.73694
3730_contig_64604_2	two-component system, OmpR family, alkaline phosphatase synthesis response regulator PhoP	root;cellular organisms;Archaea;environmental samples;uncultured archaeon	2	0.96323	0.773714	0	0	3.73694
5datasets_contig_117344_2	hypothetical protein	root;cellular organisms;Archaea;environmental samples;uncultured archaeon	2	0.96323	0.773714	0	0	3.73694
5datasets_contig_15928_2	hypothetical protein	root;cellular organisms;Bacteria;Proteobacteria;Gammaproteobacteria	0.903128	1.93694	0.886857	0	0	3.72692
gi|333982044|ref|YP_004511254.1|	methane monooxygenase/ammonia monooxygenase subunit B	root;cellular organisms;Bacteria;Proteobacteria;Gammaproteobacteria;Methylococcales;Methylococcaceae;Methylomonas;Methylomonas methanica;Methylomonas methanica MC09	0	0	0	3.7234	0	3.7234
gi|119947086|ref|YP_944766.1|	glutamine synthetase	root;cellular organisms;Bacteria;Proteobacteria;Gammaproteobacteria;Alteromonadales;Psychromonadaceae;Psychromonas;Psychromonas ingrahamii;Psychromonas ingrahamii 37	2	0	0	1.71158	0	3.71158
gi|300443618|gb|EFK07713.1|	carbon-monoxide dehydrogenase, catalytic subunit	root;cellular organisms;Bacteria;Proteobacteria;delta/epsilon subdivisions;Deltaproteobacteria;unclassified Deltaproteobacteria;unclassified Deltaproteobacteria (miscellaneous);delta proteobacterium NaphS2	1.45156	1.48162	0.773714	0	0	3.70689
5datasets_contig_58900_1	hypothetical protein	root;cellular organisms;Archaea;Euryarchaeota;Methanomicrobia;Methanosarcinales;Candidatus Methanoperedenaceae;Candidatus Methanoperedens;Candidatus Methanoperedens nitroreducens	0.903128	1.88613	0.886857	0	0	3.67611
3datasets_contig_12073_1	triosephosphate isomerase (TIM)	root;cellular organisms;Bacteria;Proteobacteria;Gammaproteobacteria	1.80626	1.86161	0	0	0	3.66787
BCs_pro_contig_00187_187_1	hypothetical protein	root;cellular organisms;Bacteria	0	1.69515	1.27371	0.685579	0	3.65444
5datasets_contig_110177_1	hypothetical protein	root;cellular organisms;Archaea;Euryarchaeota	1.85469	1	0.773714	0	0	3.62841
5datasets_contig_438298_1	hypothetical protein	root;cellular organisms;Bacteria;Proteobacteria	0	3.62161	0	0	0	3.62161
5datasets_contig_39203_1	hypothetical protein	root;cellular organisms;Bacteria;Proteobacteria	0	3.62161	0	0	0	3.62161
3datasets_contig_28275_2	F-type H+-transporting ATPase subunit alpha	root;cellular organisms;Bacteria;Proteobacteria;delta/epsilon subdivisions;Deltaproteobacteria	0.903128	1.32919	1.38686	0	0	3.61918
5datasets_contig_7877_2	hypothetical protein		0	2.1564	0.773714	0.685579	0	3.61569
3730_contig_4240_7	triosephosphate isomerase (TIM)	root;cellular organisms;Archaea;Euryarchaeota;Methanomicrobia;Methanosarcinales;Methanosarcinaceae	3.61251	0	0	0	0	3.61251
5579_contig_13194_3	triosephosphate isomerase (TIM)	root;cellular organisms;Archaea;Euryarchaeota;Methanomicrobia;Methanosarcinales;Methanosarcinaceae	3.61251	0	0	0	0	3.61251
3730_contig_33721_1	F-type H+-transporting ATPase subunit alpha	root;cellular organisms;Bacteria;Proteobacteria;delta/epsilon subdivisions;Deltaproteobacteria	1.95156	0	1.66057	0	0	3.61214
5datasets_contig_153282_2	F-type H+-transporting ATPase subunit alpha	root;cellular organisms;Bacteria;Proteobacteria;delta/epsilon subdivisions;Deltaproteobacteria;Desulfuromonadales;Geobacteraceae	1.95156	0	1.66057	0	0	3.61214
5datasets_contig_30500_1	hypothetical protein		0	1.60859	0	2	0	3.60859
gi|385343420|gb|EIF50141.1|	ATP-citrate lyase/succinyl-CoA ligase	root;cellular organisms;Bacteria;Proteobacteria;delta/epsilon subdivisions;Epsilonproteobacteria;unclassified Epsilonproteobacteria;Sulfurovum;Sulfurovum sp. AR	2.75782	0.847575	0	0	0	3.6054
3datasets_contig_6703_5	membrane fusion protein		1.80626	1.78451	0	0	0	3.59077
3datasets_contig_55646_2	nitrite reductase (NO-forming) / hydroxylamine reductase	root;cellular organisms;Bacteria;Proteobacteria;Gammaproteobacteria	1	0.847575	1	0.742317	0	3.58989
gi|220936053|ref|YP_002514952.1|	glyceraldehyde-3-phosphate dehydrogenase	root;cellular organisms;Bacteria;Proteobacteria;Gammaproteobacteria;Chromatiales;Ectothiorhodospiraceae;Thioalkalivibrio;Thioalkalivibrio sulfidiphilus;Thioalkalivibrio sulfidiphilus HL-EbGr7	0	1.69515	1.88686	0	0	3.58201
3730_contig_4924_2	dissimilatory sulfite reductase, alpha subunit	root;cellular organisms;Bacteria	0	0	3.54743	0	0	3.54743
gi|224367567|ref|YP_002601730.1|	adenylylsulfate reductase, subunit A	root;cellular organisms;Bacteria;Proteobacteria;delta/epsilon subdivisions;Deltaproteobacteria;Desulfobacterales;Desulfobacteraceae;Desulfobacterium;Desulfobacterium autotrophicum;Desulfobacterium autotrophicum HRM2	0	2.54273	0	1	0	3.54273
3datasets_contig_55873_5	sulfate adenylyltransferase	root;cellular organisms;Bacteria	2.62891	0	0.886857	0	0	3.51577
gi|224370583|ref|YP_002604747.1|	F0F1 ATP synthase subunit beta	root;cellular organisms;Bacteria;Proteobacteria;delta/epsilon subdivisions;Deltaproteobacteria;Desulfobacterales;Desulfobacteraceae;Desulfobacterium;Desulfobacterium autotrophicum;Desulfobacterium autotrophicum HRM2	3.50469	0	0	0	0	3.50469
5133_contig_2014_5	hypothetical protein	root;cellular organisms;Bacteria;Proteobacteria;delta/epsilon subdivisions;Deltaproteobacteria;Desulfobacterales;Desulfobacteraceae	0.903128	1.46323	0	1.11348	0	3.47983
5579_contig_39_4	hypothetical protein	root;cellular organisms;Bacteria;Proteobacteria;delta/epsilon subdivisions;Deltaproteobacteria;Desulfobacterales;Desulfobacteraceae	0.903128	1.46323	0	1.11348	0	3.47983
5datasets_contig_116367_1	hypothetical protein	root;cellular organisms;Bacteria	2	1.46323	0	0	0	3.46323
5datasets_contig_94693_1	elongation factor 1-alpha	root;cellular organisms;Archaea;Euryarchaeota;Methanomicrobia;Methanomicrobiales	0	2.17677	1.27371	0	0	3.45048
5datasets_contig_855_3	hypothetical protein	root;cellular organisms;Bacteria	0.903128	1.27027	1.27371	0	0	3.44711
3datasets_contig_2505_9	hypothetical protein	root;cellular organisms;Bacteria	0.903128	1.27027	1.27371	0	0	3.44711
3datasets_contig_5583_3	nitrogen regulatory protein P-II 1	root;cellular organisms;Bacteria	1	1.55279	0.886857	0	0	3.43965
5579_contig_34267_2	chaperonin GroEL	root;cellular organisms;Bacteria;Proteobacteria;delta/epsilon subdivisions;Deltaproteobacteria;Desulfobacterales;Desulfobacteraceae	0	2.54273	0.886857	0	0	3.42958
gi|91773223|ref|YP_565915.1|	V-type ATP synthase subunit A	root;cellular organisms;Archaea;Euryarchaeota;Methanomicrobia;Methanosarcinales;Methanosarcinaceae;Methanococcoides;Methanococcoides burtonii;Methanococcoides burtonii DSM 6242	1.45156	0.96323	1	0	0	3.41479
ANME2a_01787	ATP synthase archaeal, A subunit	root;cellular organisms;Archaea;Euryarchaeota;Methanomicrobia;Methanosarcinales;unclassified Methanosarcinales	1.45156	0.96323	1	0	0	3.41479
5133_contig_106_17	V/A-type H+-transporting ATPase subunit A	root;cellular organisms;Archaea;Euryarchaeota;Methanomicrobia;Methanosarcinales	1.45156	0.96323	1	0	0	3.41479
gi|294496094|ref|YP_003542587.1|	ATP synthase subunit alpha	root;cellular organisms;Archaea;Euryarchaeota;Methanomicrobia;Methanosarcinales;Methanosarcinaceae;Methanohalophilus;Methanohalophilus mahii;Methanohalophilus mahii DSM 5219	1.45156	0.96323	1	0	0	3.41479
5datasets_contig_151935_2	hypothetical protein		1.45156	0.96323	1	0	0	3.41479
3730_contig_1613_4	F-type H+-transporting ATPase subunit delta	root;cellular organisms;Bacteria;Proteobacteria;delta/epsilon subdivisions;Deltaproteobacteria	3.40313	0	0	0	0	3.40313
5datasets_contig_94530_1	hypothetical protein		3.40313	0	0	0	0	3.40313
3datasets_contig_186213_1	hypothetical protein	root;cellular organisms;Archaea;environmental samples;uncultured archaeon	1.40313	0	2	0	0	3.40313
5133_contig_3098_24	hypothetical protein	root;cellular organisms;Archaea;Euryarchaeota;Methanomicrobia;Methanosarcinales	3.40313	0	0	0	0	3.40313
3730_contig_1679_25	hypothetical protein	root;cellular organisms;Archaea;environmental samples;uncultured archaeon	1.40313	0	2	0	0	3.40313
3730_contig_10399_1	hypothetical protein	root;cellular organisms	1.85469	0	1.54743	0	0	3.40212
gi|343798703|gb|EGV16657.1|	60 kDa chaperonin	root;cellular organisms;Bacteria;Proteobacteria;Gammaproteobacteria;Chromatiales;Chromatiaceae;Thiocapsa;Thiocapsa marina;Thiocapsa marina 5811	0	0	0	1.45035	1.94667	3.39702
3datasets_contig_101908_2	chaperonin GroEL		0	3.3903	0	0	0	3.3903
5579_contig_46515_5	hypothetical protein	root;cellular organisms;Archaea;environmental samples;uncultured archaeon GZfos26E7	0.903128	1.48162	1	0	0	3.38474
VO2_combined_contig_27929_2	pyridoxal 5'-phosphate synthase pdxS subunit	root;cellular organisms;Archaea;environmental samples;uncultured archaeon	2.60469	0	0.773714	0	0	3.37841
5579_contig_12811_1	hypothetical protein	root;cellular organisms;Bacteria;Proteobacteria;Gammaproteobacteria;Chromatiales;Chromatiaceae	0	1	1	1.37116	0	3.37116
3datasets_contig_10078_1	hypothetical protein	root;cellular organisms;Archaea;Euryarchaeota;Methanomicrobia;Methanosarcinales;Methanosarcinaceae;Methanohalophilus	2.40313	0.96323	0	0	0	3.36636
5datasets_contig_134222_2	hypothetical protein	root;cellular organisms;Bacteria;Proteobacteria;Gammaproteobacteria	0.903128	1.46323	0	1	0	3.36636
5133_contig_18712_4	hypothetical protein		0.903128	1.46323	0	1	0	3.36636
5datasets_contig_4162_8	fructose-bisphosphate aldolase / 2-amino-3,7-dideoxy-D-threo-hept-6-ulosonate synthase	root;cellular organisms;Archaea;Euryarchaeota;Methanomicrobia;Methanosarcinales;Methanosarcinaceae	2.45156	0.905403	0	0	0	3.35697
3730_contig_2198_4	fructose-bisphosphate aldolase / 2-amino-3,7-dideoxy-D-threo-hept-6-ulosonate synthase	root;cellular organisms;Archaea;Euryarchaeota;Methanomicrobia;Methanosarcinales;Methanosarcinaceae	2.45156	0.905403	0	0	0	3.35697
3730_contig_53389_2	small subunit ribosomal protein S5	root;cellular organisms;Bacteria	3.35469	0	0	0	0	3.35469
3730_contig_260_2	hypothetical protein	root;cellular organisms;Archaea;Euryarchaeota;Methanomicrobia;Methanosarcinales;Methanosarcinaceae	3.35469	0	0	0	0	3.35469
5datasets_contig_6320_2	hypothetical protein	root;cellular organisms;Archaea;Euryarchaeota;Methanomicrobia;Methanosarcinales;Methanosarcinaceae	3.35469	0	0	0	0	3.35469
3datasets_contig_12638_2	small subunit ribosomal protein S5	root;cellular organisms;Bacteria	3.35469	0	0	0	0	3.35469
gi|242277570|ref|YP_002989699.1|	rubrerythrin	root;cellular organisms;Bacteria;Proteobacteria;delta/epsilon subdivisions;Deltaproteobacteria;Desulfovibrionales;Desulfovibrionaceae;Desulfovibrio;Desulfovibrio salexigens;Desulfovibrio salexigens DSM 2638	0	1.46323	0.773714	1.11348	0	3.35042
gi|46581497|ref|YP_012305.1|	rubrerythrin	root;cellular organisms;Bacteria;Proteobacteria;delta/epsilon subdivisions;Deltaproteobacteria;Desulfovibrionales;Desulfovibrionaceae;Desulfovibrio;Desulfovibrio vulgaris;Desulfovibrio vulgaris str. Hildenborough	0	1.46323	0.773714	1.11348	0	3.35042
5datasets_contig_235552_4	hypothetical protein		2.40313	0	0	0	0.946667	3.34979
gi|493520223|ref|WP_006474372.1|	nitrate reductase A subunit alpha	root;cellular organisms;Bacteria;Proteobacteria;Gammaproteobacteria;unclassified Gammaproteobacteria;sulfur-oxidizing symbionts;endosymbiont of Tevnia jerichonana	0.951564	1.50199	0.886857	0	0	3.34041
5579_contig_5946_4	hypothetical protein	root;cellular organisms;Bacteria	1	1.32919	1	0	0	3.32919
3datasets_contig_7151_2	tRNA 2-thiouridine synthesizing protein E	root;cellular organisms;Bacteria;environmental samples	1	1.32919	1	0	0	3.32919
gi|343799903|gb|EGV17851.1|	sulfur relay protein, TusE/DsrC/DsvC family	root;cellular organisms;Bacteria;Proteobacteria;Gammaproteobacteria;Chromatiales;Chromatiaceae;Thiocapsa;Thiocapsa marina;Thiocapsa marina 5811	1	1.32919	1	0	0	3.32919
5datasets_contig_119139_2	tRNA 2-thiouridine synthesizing protein E	root;cellular organisms;Bacteria	1	1.32919	1	0	0	3.32919
3datasets_contig_17974_2	tRNA 2-thiouridine synthesizing protein E	root;cellular organisms;Bacteria	1	1.32919	1	0	0	3.32919
5datasets_contig_61896_2	hypothetical protein	root;cellular organisms;Bacteria	1	1.32919	1	0	0	3.32919
gi|220935358|ref|YP_002514257.1|	TusE/DsrC/DsvC family sulfur relay protein	root;cellular organisms;Bacteria;Proteobacteria;Gammaproteobacteria;Chromatiales;Ectothiorhodospiraceae;Thioalkalivibrio;Thioalkalivibrio sulfidiphilus;Thioalkalivibrio sulfidiphilus HL-EbGr7	1	1.32919	1	0	0	3.32919
5datasets_contig_103303_2	hypothetical protein	root;cellular organisms;Bacteria	1	1.32919	1	0	0	3.32919
3datasets_contig_120175_3	tRNA 2-thiouridine synthesizing protein E	root;cellular organisms;Bacteria	1	1.32919	1	0	0	3.32919
5datasets_contig_148054_1	hypothetical protein	root;cellular organisms;Bacteria	1	1.32919	1	0	0	3.32919
gi|492771572|ref|WP_005959723.1|	sulfur transfer protein TusE	root;cellular organisms;Bacteria;Proteobacteria;Gammaproteobacteria;unclassified Gammaproteobacteria;sulfur-oxidizing symbionts	1	1.32919	1	0	0	3.32919
5datasets_contig_65911_3	hypothetical protein	root;cellular organisms;Bacteria;environmental samples;uncultured bacterium ws633F6	1	1.32919	1	0	0	3.32919
5datasets_contig_393784_1	hypothetical protein	root;cellular organisms;Bacteria	1	1.32919	1	0	0	3.32919
5datasets_contig_127414_2	hypothetical protein	root;cellular organisms;Bacteria;Proteobacteria;Gammaproteobacteria	0	1.32919	2	0	0	3.32919
5579_contig_81775_2	tRNA 2-thiouridine synthesizing protein E	root;cellular organisms;Bacteria	1	1.32919	1	0	0	3.32919
3730_contig_47482_4	tRNA 2-thiouridine synthesizing protein E	root;cellular organisms;Bacteria	1	1.32919	1	0	0	3.32919
5579_contig_18297_2	hypothetical protein	root;cellular organisms;Bacteria	3.30626	0	0	0	0	3.30626
5datasets_contig_268577_2	hypothetical protein	root;cellular organisms;Bacteria;Proteobacteria;Gammaproteobacteria	2.45156	0.847575	0	0	0	3.29914
gi|296272853|ref|YP_003655484.1|	family 1 extracellular solute-binding protein	root;cellular organisms;Bacteria;Proteobacteria;delta/epsilon subdivisions;Epsilonproteobacteria;Campylobacterales;Campylobacteraceae;Arcobacter;Arcobacter nitrofigilis;Arcobacter nitrofigilis DSM 7299	0	2.41153	0.886857	0	0	3.29839
3730_contig_20202_2	6,7-dimethyl-8-ribityllumazine synthase	root;cellular organisms;Archaea;Euryarchaeota;Methanomicrobia;Methanomicrobiales	1.40313	1	0.886857	0	0	3.28999
5datasets_contig_35184_3	hypothetical protein	root;cellular organisms;Bacteria;Firmicutes;Clostridia;Clostridiales;Clostridiaceae;Youngiibacter;Youngiibacter fragilis	1.95156	1.32919	0	0	0	3.28075
5datasets_contig_60306_2	ATP citrate (pro-S)-lyase	root;cellular organisms;Bacteria;Proteobacteria;delta/epsilon subdivisions;Epsilonproteobacteria	1.85469	1.42468	0	0	0	3.27937
5datasets_contig_67316_1	hypothetical protein	root;cellular organisms;Bacteria;Proteobacteria;delta/epsilon subdivisions;Deltaproteobacteria;Bdellovibrionales;Bacteriovoracaceae;Bacteriovorax	0	2	1.27371	0	0	3.27371
5579_contig_24112_1	hypothetical protein	root;cellular organisms;Bacteria;Proteobacteria;delta/epsilon subdivisions;Deltaproteobacteria;Bdellovibrionales;Bacteriovoracaceae;Bacteriovorax	0	2	1.27371	0	0	3.27371
3datasets_contig_84044_1	hypothetical protein	root;cellular organisms;Bacteria;Proteobacteria;delta/epsilon subdivisions;Deltaproteobacteria	2	1.25801	0	0	0	3.25801
gi|78484638|ref|YP_390563.1|	elongation factor Tu	root;cellular organisms;Bacteria;Proteobacteria;Gammaproteobacteria;Thiotrichales;Piscirickettsiaceae;Thiomicrospira;Thiomicrospira crunogena;Thiomicrospira crunogena XCL-2	2	1.25801	0	0	0	3.25801
5datasets_contig_34434_7	hypothetical protein	root;cellular organisms;Bacteria;Proteobacteria;Betaproteobacteria;Burkholderiales;Burkholderiaceae;Burkholderia	3.25782	0	0	0	0	3.25782
5datasets_contig_89954_2	hypothetical protein		3.25126	0	0	0	0	3.25126
BCs_pro_contig_05398_5398_1	adenylylsulfate reductase, subunit A		0	0	2.25	1	0	3.25
gi|630830960|gb|KCZ72670.1|	methyl-coenzyme M reductase, beta subunit	root;cellular organisms;Archaea;Euryarchaeota;Methanomicrobia;Methanosarcinales;Candidatus Methanoperedenaceae;Candidatus Methanoperedens;Candidatus Methanoperedens nitroreducens	3.25	0	0	0	0	3.25
5datasets_contig_9438_1	hypothetical protein	root;cellular organisms;Bacteria;Proteobacteria;delta/epsilon subdivisions;Deltaproteobacteria	0	1.69515	1.54743	0	0	3.24258
3datasets_contig_36254_3	assimilatory-type low-spin sulfite reductase (alSir)	root;cellular organisms;Archaea;environmental samples;uncultured archaeon GZfos27A8	2.35469	0	0.886857	0	0	3.24155
5133_contig_10005_5	small subunit ribosomal protein S8	root;cellular organisms;Archaea	2.35469	0	0.886857	0	0	3.24155
5datasets_contig_112486_3	hypothetical protein	root;cellular organisms;Archaea;environmental samples;uncultured archaeon GZfos27A8	2.35469	0	0.886857	0	0	3.24155
5datasets_contig_17895_3	assimilatory-type low-spin sulfite reductase (alSir)	root;cellular organisms;Archaea;environmental samples;uncultured archaeon GZfos27A8	2.35469	0	0.886857	0	0	3.24155
5579_contig_6010_1	small subunit ribosomal protein S8	root;cellular organisms;Archaea	2.35469	0	0.886857	0	0	3.24155
3730_contig_31253_3	hypothetical protein	root;cellular organisms;Archaea;environmental samples	1.85469	0	1.38686	0	0	3.24155
ANME2a_00958	assimilatory-type low-spin sulfite reductase (alSir)	root;cellular organisms;Archaea;Euryarchaeota;Methanomicrobia;Methanosarcinales;unclassified Methanosarcinales	2.35469	0	0.886857	0	0	3.24155
3datasets_contig_7867_10	dissimilatory sulfite reductase, alpha subunit	root;cellular organisms;Bacteria;environmental samples	2.45156	0	0.773714	0	0	3.22528
gi|152992039|ref|YP_001357760.1|	ketol-acid reductoisomerase	root;cellular organisms;Bacteria;Proteobacteria;delta/epsilon subdivisions;Epsilonproteobacteria;unclassified Epsilonproteobacteria;Sulfurovum;Sulfurovum sp. NBC37-1	1.45156	1.77136	0	0	0	3.22293
gi|492768699|ref|WP_005958850.1|	F0F1 ATP synthase subunit beta	root;cellular organisms;Bacteria;Proteobacteria;Gammaproteobacteria;unclassified Gammaproteobacteria;sulfur-oxidizing symbionts	0	2.22242	0	1	0	3.22242
3datasets_contig_2357_4	hypothetical protein		0.951564	0.923788	1.27371	0	0	3.14907
5datasets_contig_16537_1	hypothetical protein		0.951564	0.923788	1.27371	0	0	3.14907
5datasets_contig_370473_1	hypothetical protein	root;cellular organisms;Archaea;Euryarchaeota;Methanomicrobia;Methanosarcinales;Methanosarcinaceae	0.951564	0.923788	1.27371	0	0	3.14907
3730_contig_30446_1	hypothetical protein	root;cellular organisms;Bacteria;Proteobacteria;delta/epsilon subdivisions;Deltaproteobacteria;Desulfobacterales;Desulfobulbaceae	1	2.14414	0	0	0	3.14414
5datasets_contig_53250_2	nitrogen regulatory protein P-II 1	root;cellular organisms;Archaea;Euryarchaeota;Methanomicrobia;Methanosarcinales;Methanosarcinaceae	0.903128	1.32919	0.886857	0	0	3.11918
5datasets_contig_23348_4	acetyl-CoA synthetase	root;cellular organisms;Bacteria;Proteobacteria;delta/epsilon subdivisions;Deltaproteobacteria;Desulfobacterales;Desulfobacteraceae	0.951564	2.1564	0	0	0	3.10796
5133_contig_15765_4	general L-amino acid transport system substrate-binding protein	root;cellular organisms;Bacteria;Proteobacteria;Gammaproteobacteria	1.40313	1.69515	0	0	0	3.09828
5133_contig_7585_1	hypothetical protein	root;cellular organisms;Bacteria;Proteobacteria;delta/epsilon subdivisions;Deltaproteobacteria;Desulfobacterales;Desulfobacteraceae	0	3.09333	0	0	0	3.09333
5datasets_contig_381022_1	hypothetical protein	root;cellular organisms;Bacteria;Proteobacteria;Gammaproteobacteria	0	3.09333	0	0	0	3.09333
3datasets_contig_35_5	F-type H+-transporting ATPase subunit beta	root;cellular organisms;Bacteria;Proteobacteria;Gammaproteobacteria	0.903128	1.14621	0	1	0	3.04934
3datasets_contig_60112_2	ATP citrate (pro-S)-lyase	root;cellular organisms;Bacteria;Proteobacteria;delta/epsilon subdivisions;Epsilonproteobacteria	1.85469	1.17379	0	0	0	3.02848
3datasets_contig_1705_2	pyruvate ferredoxin oxidoreductase, gamma subunit	root;cellular organisms;Bacteria;Proteobacteria;delta/epsilon subdivisions;Epsilonproteobacteria	0.903128	2.11784	0	0	0	3.02097
3730_contig_17107_4	large subunit ribosomal protein L7Ae	root;cellular organisms;Archaea;environmental samples	2	0	1	0	0	3
5579_contig_105361_3	hypothetical protein	root;cellular organisms;Bacteria	0	1	1	1	0	3
5datasets_contig_450880_2	hypothetical protein		1	1	0	1	0	3
5133_contig_132515_1	hypothetical protein	root;cellular organisms;Bacteria;Cyanobacteria;Oscillatoriophycideae;Oscillatoriales;Geitlerinema;Geitlerinema sp. PCC 7407	3	0	0	0	0	3
5datasets_contig_109891_1	hypothetical protein		3	0	0	0	0	3
5datasets_contig_16891_4	hypothetical protein	root;cellular organisms;Archaea;environmental samples	2	0	1	0	0	3
5datasets_contig_59229_5	hypothetical protein	root;cellular organisms;Bacteria;Actinobacteria;Actinobacteria;Actinobacteridae;Actinomycetales	0	1	1	1	0	3
5datasets_contig_204047_2	hypothetical protein	root;cellular organisms;Archaea;environmental samples	0	0	0	1	2	3
5datasets_contig_4531_1	hypothetical protein	root;cellular organisms;Archaea	3	0	0	0	0	3
ANME2a_01540	Aldehyde:ferredoxin oxidoreductase	root;cellular organisms;Archaea;Euryarchaeota;Methanomicrobia;Methanosarcinales;unclassified Methanosarcinales	0	3	0	0	0	3
gi|268326053|emb|CBH39641.1|	conserved hypothetical protein, secreted	root;cellular organisms;Archaea;environmental samples;uncultured archaeon	0	0	0	1	2	3
gi|315229954|ref|YP_004070390.1|	cell division protein FtsZ	root;cellular organisms;Archaea;Euryarchaeota;Thermococci;Thermococcales;Thermococcaceae;Thermococcus;Thermococcus barophilus;Thermococcus barophilus MP	0	1	2	0	0	3
BCs_pro_contig_04089_4089_1	chaperonin GroEL	root;cellular organisms;Bacteria;Proteobacteria;delta/epsilon subdivisions;Deltaproteobacteria	3	0	0	0	0	3
3730_contig_1995_1	hypothetical protein	root;cellular organisms;Bacteria;Actinobacteria;Actinobacteria;Actinobacteridae;Actinomycetales	0	1	1	1	0	3
VO2_combined_contig_246836_2	hypothetical protein		1	1	1	0	0	3
3datasets_contig_65789_1	hypothetical protein	root;cellular organisms;Bacteria	1	1	1	0	0	3
3datasets_contig_20154_1	hypothetical protein	root;cellular organisms;Bacteria	3	0	0	0	0	3
3datasets_contig_1898_3	pyridoxal 5'-phosphate synthase pdxS subunit	root;cellular organisms;Archaea;Euryarchaeota	3	0	0	0	0	3
5579_contig_7887_1	hypothetical protein	root;cellular organisms;Bacteria	0	1	1	1	0	3
5datasets_contig_138836_1	methyl-coenzyme M reductase gamma subunit	root;cellular organisms;Archaea;environmental samples	0	0	3	0	0	3
3datasets_contig_12137_3	hypothetical protein	root;cellular organisms;Bacteria;Proteobacteria;delta/epsilon subdivisions;Deltaproteobacteria;Desulfobacterales	2	0	1	0	0	3
5datasets_contig_96332_2	hypothetical protein		1	1	0	1	0	3
5datasets_contig_55917_1	hypothetical protein	root;cellular organisms;Bacteria;Cyanobacteria;Oscillatoriophycideae;Oscillatoriales;Geitlerinema;Geitlerinema sp. PCC 7407	3	0	0	0	0	3
3730_contig_9493_3	dissimilatory sulfite reductase, beta subunit	root;cellular organisms;Bacteria	1	1	1	0	0	3
5579_contig_11506_2	hypothetical protein	root;cellular organisms;Bacteria	1	1	1	0	0	3
3datasets_contig_193960_3	hypothetical protein	root;cellular organisms;Bacteria;Proteobacteria;delta/epsilon subdivisions;Deltaproteobacteria;Desulfuromonadales;Geobacteraceae	0	1	1	1	0	3
3datasets_contig_24159_3	F-type H+-transporting ATPase subunit alpha	root;cellular organisms;Bacteria;Proteobacteria;delta/epsilon subdivisions;Deltaproteobacteria	3	0	0	0	0	3
gi|268324247|emb|CBH37835.1|	archaeal histone A	root;cellular organisms;Archaea;environmental samples;uncultured archaeon	0	0	3	0	0	3
3730_contig_19154_1	aldehyde:ferredoxin oxidoreductase	root;cellular organisms;Archaea;Euryarchaeota;Methanomicrobia;Methanosarcinales	0	3	0	0	0	3
5datasets_contig_8268_7	hypothetical protein	root;cellular organisms;Bacteria	3	0	0	0	0	3
5133_contig_11565_2	hypothetical protein	root;cellular organisms;Bacteria;Chloroflexi;Anaerolineae	0	1	1	1	0	3
5133_contig_1167_6	pyridoxal 5'-phosphate synthase pdxS subunit	root;cellular organisms;Archaea;Euryarchaeota;Methanomicrobia;Methanosarcinales	3	0	0	0	0	3
3datasets_contig_104561_2	hypothetical protein	root;cellular organisms;Bacteria	0	1	1	1	0	3
5datasets_contig_585905_2	hypothetical protein	root;cellular organisms;Archaea;environmental samples;uncultured archaeon	0	0	3	0	0	3
3datasets_contig_11505_3	dissimilatory sulfite reductase, beta subunit	root;cellular organisms;Bacteria	1	1	1	0	0	3
gi|242277949|ref|YP_002990078.1|	microcompartments protein	root;cellular organisms;Bacteria;Proteobacteria;delta/epsilon subdivisions;Deltaproteobacteria;Desulfovibrionales;Desulfovibrionaceae;Desulfovibrio;Desulfovibrio salexigens;Desulfovibrio salexigens DSM 2638	0	1	1	1	0	3
3730_contig_31502_2	dissimilatory sulfite reductase, beta subunit	root;cellular organisms;Bacteria	1	1	1	0	0	3
5datasets_contig_92114_2	hypothetical protein	root;cellular organisms	1	1	1	0	0	3
3730_contig_3167_7	pyridoxal 5'-phosphate synthase pdxS subunit	root;cellular organisms;Archaea	3	0	0	0	0	3
5datasets_contig_2329_2	hypothetical protein		3	0	0	0	0	3
3730_contig_59572_2	magnesium chelatase subunit I	root;cellular organisms;Archaea;Euryarchaeota;Methanomicrobia;Methanosarcinales	0	0.981615	2	0	0	2.98162
gi|298675981|ref|YP_003727731.1|	cell division protein FtsZ	root;cellular organisms;Archaea;Euryarchaeota;Methanomicrobia;Methanosarcinales;Methanosarcinaceae;Methanohalobium;Methanohalobium evestigatum;Methanohalobium evestigatum Z-7303	0	0.981615	2	0	0	2.98162
5datasets_contig_32557_7	hypothetical protein	root;cellular organisms;Archaea;Euryarchaeota;Methanomicrobia;Methanosarcinales;Methanosarcinaceae	0	0.981615	2	0	0	2.98162
gi|91773881|ref|YP_566573.1|	cell division protein FtsZ	root;cellular organisms;Archaea;Euryarchaeota;Methanomicrobia;Methanosarcinales;Methanosarcinaceae;Methanococcoides;Methanococcoides burtonii;Methanococcoides burtonii DSM 6242	0	0.981615	2	0	0	2.98162
5133_contig_4481_1	hypothetical protein	root;cellular organisms;Bacteria;Proteobacteria;delta/epsilon subdivisions;Deltaproteobacteria;Desulfobacterales;Desulfobacteraceae	2	0.981615	0	0	0	2.98162
ANME2a_02565	protoporphyrin IX magnesium-chelatase (EC 6.6.1.1)	root;cellular organisms;Archaea;Euryarchaeota;Methanomicrobia;Methanosarcinales;unclassified Methanosarcinales	0	0.981615	2	0	0	2.98162
3730_contig_4398_2	magnesium chelatase subunit I	root;cellular organisms;Archaea;Euryarchaeota;Methanomicrobia;Methanosarcinales	0	0.981615	2	0	0	2.98162
3datasets_contig_44649_6	cell division protein FtsZ	root;cellular organisms;Archaea;Euryarchaeota;Methanomicrobia;Methanomicrobiales;Methanomicrobiaceae	0	0.981615	2	0	0	2.98162
BCs_pro_contig_04165_4165_2	cell division protein FtsZ	root;cellular organisms;Archaea;Euryarchaeota;Methanomicrobia;Methanomicrobiales;Methanomicrobiaceae	0	0.981615	2	0	0	2.98162
5579_contig_20607_3	hypothetical protein	root;cellular organisms;Archaea;Euryarchaeota;Methanomicrobia;Methanosarcinales	0	0.981615	2	0	0	2.98162
gi|15678479|ref|NP_275594.1|	magnesium chelatase subunit ChlI	root;cellular organisms;Archaea;Euryarchaeota;Methanobacteria;Methanobacteriales;Methanobacteriaceae;Methanothermobacter;Methanothermobacter thermautotrophicus;Methanothermobacter thermautotrophicus str. Delta H	0	0.981615	2	0	0	2.98162
5datasets_contig_36972_1	hypothetical protein	root;cellular organisms;Archaea;Euryarchaeota;Methanomicrobia	1	0.981615	1	0	0	2.98162
5datasets_contig_8163_2	hypothetical protein	root;cellular organisms;Archaea;Euryarchaeota;Methanomicrobia;Methanosarcinales	0	0.981615	2	0	0	2.98162
gi|386002122|ref|YP_005920421.1|	Protoporphyrin IX magnesium-chelatase	root;cellular organisms;Archaea;Euryarchaeota;Methanomicrobia;Methanosarcinales;Methanosaetaceae;Methanosaeta;Methanosaeta harundinacea;Methanosaeta harundinacea 6Ac	0	0.981615	2	0	0	2.98162
5datasets_contig_53443_2	cell division protein FtsZ	root;cellular organisms;Archaea;Euryarchaeota;Methanomicrobia;Methanomicrobiales	0	0.981615	2	0	0	2.98162
5datasets_contig_82993_2	hypothetical protein	root;cellular organisms;Archaea;Euryarchaeota;Methanomicrobia;Methanosarcinales;Methanosarcinaceae	0	0.981615	2	0	0	2.98162
5133_contig_962_3	magnesium chelatase subunit I	root;cellular organisms;Archaea;Euryarchaeota;Methanomicrobia;Methanosarcinales	0	0.981615	2	0	0	2.98162
5datasets_contig_131697_2	hypothetical protein	root;cellular organisms;Archaea;Euryarchaeota;Methanomicrobia;Methanosarcinales	0	0.981615	2	0	0	2.98162
5datasets_contig_262538_2	formylmethanofuran dehydrogenase subunit B	root;cellular organisms;Archaea;Euryarchaeota;Methanomicrobia;Methanosarcinales;Methanosarcinaceae	0	0.981615	2	0	0	2.98162
5133_contig_5178_6	hypothetical protein	root;cellular organisms;Archaea;Euryarchaeota;Methanomicrobia;Methanosarcinales	0	0.981615	2	0	0	2.98162
5579_contig_37437_2	hypothetical protein	root;cellular organisms;Archaea;Euryarchaeota	0	0.981615	2	0	0	2.98162
3datasets_contig_1044_2	magnesium chelatase subunit I	root;cellular organisms	0	0.981615	2	0	0	2.98162
5datasets_contig_187459_2	hypothetical protein	root;cellular organisms;Archaea;Euryarchaeota;Methanomicrobia;Methanosarcinales;Methanosarcinaceae	0	0.981615	2	0	0	2.98162
5133_contig_25149_1	F-type H+-transporting ATPase subunit gamma	root;cellular organisms;Bacteria;Proteobacteria;delta/epsilon subdivisions;Deltaproteobacteria	0	0.981615	2	0	0	2.98162
gi|336477895|ref|YP_004617036.1|	cell division protein FtsZ	root;cellular organisms;Archaea;Euryarchaeota;Methanomicrobia;Methanosarcinales;Methanosarcinaceae;Methanosalsum;Methanosalsum zhilinae;Methanosalsum zhilinae DSM 4017	0	0.981615	2	0	0	2.98162
gi|294494865|ref|YP_003541358.1|	cell division protein FtsZ	root;cellular organisms;Archaea;Euryarchaeota;Methanomicrobia;Methanosarcinales;Methanosarcinaceae;Methanohalophilus;Methanohalophilus mahii;Methanohalophilus mahii DSM 5219	0	0.981615	2	0	0	2.98162
3datasets_contig_89888_3	magnesium chelatase subunit I	root;cellular organisms;Archaea;Euryarchaeota;Methanomicrobia;Methanosarcinales;Methanosarcinaceae	0	0.981615	2	0	0	2.98162
5datasets_contig_579551_3	hypothetical protein	root;cellular organisms;Bacteria	0	0.96323	0	2	0	2.96323
5datasets_contig_294416_2	hypothetical protein	root;cellular organisms;Archaea;Euryarchaeota;Methanomicrobia;Methanosarcinales;Methanosarcinaceae	0	0.96323	2	0	0	2.96323
gi|114562147|ref|YP_749660.1|	molecular chaperone DnaK	root;cellular organisms;Bacteria;Proteobacteria;Gammaproteobacteria;Alteromonadales;Shewanellaceae;Shewanella;Shewanella frigidimarina;Shewanella frigidimarina NCIMB 400	0	0.96323	0	2	0	2.96323
5133_contig_69983_1	sulfate adenylyltransferase	root;cellular organisms;Bacteria	0	0.96323	2	0	0	2.96323
3datasets_contig_7867_9	dissimilatory sulfite reductase, alpha subunit		0	2.27136	0	0.685579	0	2.95694
5datasets_contig_26551_5	adenylylsulfate reductase, subunit B	root;cellular organisms;Bacteria;Proteobacteria;delta/epsilon subdivisions;Deltaproteobacteria;Desulfobacterales;Desulfobacteraceae	0.951564	2	0	0	0	2.95156
3datasets_contig_5190_1	adenylylsulfate reductase, subunit B	root;cellular organisms;Bacteria;Proteobacteria;delta/epsilon subdivisions;Deltaproteobacteria	0.951564	2	0	0	0	2.95156
5datasets_contig_330714_2	hypothetical protein	root;cellular organisms;Bacteria;Proteobacteria;delta/epsilon subdivisions;Deltaproteobacteria;Desulfobacterales;Desulfobulbaceae;Desulfobulbus	0.951564	2	0	0	0	2.95156
gi|51244956|ref|YP_064840.1|	adenylylsulphate reductase, beta subunit (AprB)	root;cellular organisms;Bacteria;Proteobacteria;delta/epsilon subdivisions;Deltaproteobacteria;Desulfobacterales;Desulfobulbaceae;Desulfotalea;Desulfotalea psychrophila;Desulfotalea psychrophila LSv54	0.951564	2	0	0	0	2.95156
3datasets_contig_108159_1	anthranilate phosphoribosyltransferase		0	2.94485	0	0	0	2.94485
5579_contig_34936_2	hypothetical protein	root;cellular organisms;Bacteria;Proteobacteria;Betaproteobacteria;Nitrosomonadales;Nitrosomonadaceae;Nitrosospira	0.951564	0.981615	1	0	0	2.93318
5datasets_contig_68679_2	carbon-monoxide dehydrogenase catalytic subunit	root;cellular organisms;Bacteria;Bacteroidetes/Chlorobi group;Bacteroidetes;Bacteroidia;Bacteroidales	1.45156	1.48162	0	0	0	2.93318
gi|224371400|ref|YP_002605564.1|	hypothetical protein	root;cellular organisms;Bacteria;Proteobacteria;delta/epsilon subdivisions;Deltaproteobacteria;Desulfobacterales;Desulfobacteraceae;Desulfobacterium;Desulfobacterium autotrophicum;Desulfobacterium autotrophicum HRM2	1.45156	1.48162	0	0	0	2.93318
5579_contig_8250_2	hypothetical protein	root;cellular organisms;Bacteria;Proteobacteria	0	1.92646	1	0	0	2.92646
gi|242277707|ref|YP_002989836.1|	adenylylsulfate reductase, subunit A	root;cellular organisms;Bacteria;Proteobacteria;delta/epsilon subdivisions;Deltaproteobacteria;Desulfovibrionales;Desulfovibrionaceae;Desulfovibrio;Desulfovibrio salexigens;Desulfovibrio salexigens DSM 2638	0	1.92646	1	0	0	2.92646
5579_contig_12016_7	hypothetical protein	root;cellular organisms;Bacteria;Proteobacteria;delta/epsilon subdivisions;Deltaproteobacteria	0	0.923788	0	2	0	2.92379
gi|300445170|gb|EFK09120.1|	chaperonin GroL	root;cellular organisms;Bacteria;Proteobacteria;delta/epsilon subdivisions;Deltaproteobacteria;unclassified Deltaproteobacteria;unclassified Deltaproteobacteria (miscellaneous);delta proteobacterium NaphS2	0	1.92379	0	1	0	2.92379
gi|224369960|ref|YP_002604124.1|	protein AcsA1	root;cellular organisms;Bacteria;Proteobacteria;delta/epsilon subdivisions;Deltaproteobacteria;Desulfobacterales;Desulfobacteraceae;Desulfobacterium;Desulfobacterium autotrophicum;Desulfobacterium autotrophicum HRM2	0.951564	1.96323	0	0	0	2.91479
5datasets_contig_204529_2	dissimilatory sulfite reductase, beta subunit	root;cellular organisms;Bacteria	1	0.905403	1	0	0	2.9054
3datasets_contig_238911_2	dissimilatory sulfite reductase, beta subunit	root;cellular organisms;Bacteria	1	0.905403	1	0	0	2.9054
gi|333985470|ref|YP_004514680.1|	50S ribosomal protein L1	root;cellular organisms;Bacteria;Proteobacteria;Gammaproteobacteria;Methylococcales;Methylococcaceae;Methylomonas;Methylomonas methanica;Methylomonas methanica MC09	0.903128	2	0	0	0	2.90313
gi|491516354|ref|WP_005373987.1|	50S ribosomal protein L1	root;cellular organisms;Bacteria;Proteobacteria;Gammaproteobacteria;Methylococcales;Methylococcaceae;Methylomicrobium	0.903128	2	0	0	0	2.90313
gi|489321430|ref|WP_003228754.1|	50S ribosomal protein L1	root;cellular organisms;Bacteria;Proteobacteria;Gammaproteobacteria;Pseudomonadales;Pseudomonadaceae;Pseudomonas	0.903128	2	0	0	0	2.90313
gi|489325099|ref|WP_003232403.1|	50S ribosomal protein L1	root;cellular organisms;Bacteria;Proteobacteria;Gammaproteobacteria;Pseudomonadales;Pseudomonadaceae;Pseudomonas	0.903128	2	0	0	0	2.90313
5datasets_contig_71177_2	hypothetical protein	root;cellular organisms;Bacteria;Proteobacteria;Gammaproteobacteria	0.903128	2	0	0	0	2.90313
gi|74316413|ref|YP_314153.1|	50S ribosomal protein L1	root;cellular organisms;Bacteria;Proteobacteria;Betaproteobacteria;Hydrogenophilales;Hydrogenophilaceae;Thiobacillus;Thiobacillus denitrificans;Thiobacillus denitrificans ATCC 25259	0.903128	2	0	0	0	2.90313
5datasets_contig_86076_3	hypothetical protein	root;cellular organisms;Bacteria;Proteobacteria;Gammaproteobacteria	0.903128	2	0	0	0	2.90313
gi|77461310|ref|YP_350817.1|	50S ribosomal protein L1	root;cellular organisms;Bacteria;Proteobacteria;Gammaproteobacteria;Pseudomonadales;Pseudomonadaceae;Pseudomonas;Pseudomonas fluorescens group;Pseudomonas fluorescens;Pseudomonas fluorescens Pf0-1	0.903128	2	0	0	0	2.90313
gi|220935502|ref|YP_002514401.1|	50S ribosomal protein L1	root;cellular organisms;Bacteria;Proteobacteria;Gammaproteobacteria;Chromatiales;Ectothiorhodospiraceae;Thioalkalivibrio;Thioalkalivibrio sulfidiphilus;Thioalkalivibrio sulfidiphilus HL-EbGr7	0.903128	2	0	0	0	2.90313
gi|257095050|ref|YP_003168691.1|	50S ribosomal protein L1	root;cellular organisms;Bacteria;Proteobacteria;Betaproteobacteria;unclassified Betaproteobacteria;Candidatus Accumulibacter;Candidatus Accumulibacter phosphatis;Candidatus Accumulibacter phosphatis clade IIA str. UW-1	0.903128	2	0	0	0	2.90313
gi|82701889|ref|YP_411455.1|	50S ribosomal protein L1	root;cellular organisms;Bacteria;Proteobacteria;Betaproteobacteria;Nitrosomonadales;Nitrosomonadaceae;Nitrosospira;Nitrosospira multiformis;Nitrosospira multiformis ATCC 25196	0.903128	2	0	0	0	2.90313
5datasets_contig_16597_2	hypothetical protein	root;cellular organisms;Bacteria;Proteobacteria;Gammaproteobacteria	0.903128	2	0	0	0	2.90313
gi|562781317|gb|ESW55405.1|	ribosomal protein L1	root;cellular organisms;Bacteria;Proteobacteria;Gammaproteobacteria;Pseudomonadales;Pseudomonadaceae;Pseudomonas;Pseudomonas fluorescens group;Pseudomonas fluorescens;Pseudomonas fluorescens BBc6R8	0.903128	2	0	0	0	2.90313
5datasets_contig_8814_4	hypothetical protein	root;cellular organisms;Bacteria;Proteobacteria;Gammaproteobacteria	0.903128	2	0	0	0	2.90313
3datasets_contig_38429_1	large subunit ribosomal protein L1	root;cellular organisms;Bacteria;Proteobacteria;Gammaproteobacteria	0.903128	2	0	0	0	2.90313
gi|516746535|ref|WP_018079641.1|	50S ribosomal protein L1	root;cellular organisms;Bacteria;Proteobacteria;Betaproteobacteria;Hydrogenophilales;Hydrogenophilaceae;Thiobacillus;Thiobacillus denitrificans	0.903128	2	0	0	0	2.90313
gi|119947052|ref|YP_944732.1|	50S ribosomal protein L1	root;cellular organisms;Bacteria;Proteobacteria;Gammaproteobacteria;Alteromonadales;Psychromonadaceae;Psychromonas;Psychromonas ingrahamii;Psychromonas ingrahamii 37	0.903128	2	0	0	0	2.90313
3datasets_contig_23898_5	hypothetical protein	root;cellular organisms;Archaea;Euryarchaeota;Methanomicrobia	0.903128	2	0	0	0	2.90313
5datasets_contig_148684_4	hypothetical protein	root;cellular organisms;Bacteria;Proteobacteria;Gammaproteobacteria	0.903128	2	0	0	0	2.90313
5datasets_contig_355130_2	hypothetical protein	root;cellular organisms;Bacteria;Proteobacteria;Gammaproteobacteria	0.903128	2	0	0	0	2.90313
gi|349794522|gb|EGZ48336.1|	ribosomal protein L1	root;cellular organisms;Bacteria;Proteobacteria;Gammaproteobacteria;Chromatiales;Ectothiorhodospiraceae;Thiorhodospira;Thiorhodospira sibirica;Thiorhodospira sibirica ATCC 700588	0.903128	2	0	0	0	2.90313
5datasets_contig_31855_5	large subunit ribosomal protein L1	root;cellular organisms;Bacteria;Proteobacteria;Gammaproteobacteria;Chromatiales;Chromatiaceae	0.903128	2	0	0	0	2.90313
5579_contig_922_12	hypothetical protein	root;cellular organisms;Bacteria;Proteobacteria;Gammaproteobacteria;Oceanospirillales;Halomonadaceae;Halomonas	0.903128	2	0	0	0	2.90313
5datasets_contig_131935_2	hypothetical protein	root;cellular organisms;Bacteria;Proteobacteria;Gammaproteobacteria	0.903128	2	0	0	0	2.90313
gi|589145437|gb|EXF91640.1|	50S ribosomal protein L1	root;cellular organisms;Bacteria;Proteobacteria;Gammaproteobacteria;Pseudomonadales;Pseudomonadaceae;Pseudomonas;Pseudomonas fluorescens group;Pseudomonas fluorescens;Pseudomonas fluorescens HK44	0.903128	2	0	0	0	2.90313
gi|517695187|ref|WP_018865395.1|	50S ribosomal protein L1	root;cellular organisms;Bacteria;Proteobacteria;Gammaproteobacteria;Chromatiales;Ectothiorhodospiraceae;Thioalkalivibrio	0.903128	2	0	0	0	2.90313
gi|492792839|ref|WP_005965398.1|	50S ribosomal protein L1	root;cellular organisms;Bacteria;Proteobacteria;Gammaproteobacteria;unclassified Gammaproteobacteria;sulfur-oxidizing symbionts	0.903128	2	0	0	0	2.90313
gi|493946561|ref|WP_006890500.1|	50S ribosomal protein L1	root;cellular organisms;Bacteria;Proteobacteria;Gammaproteobacteria;Methylococcales;Methylococcaceae;Methylobacter;Methylobacter tundripaludum	0.903128	2	0	0	0	2.90313
gi|489278428|ref|WP_003186095.1|	50S ribosomal protein L1	root;cellular organisms;Bacteria;Proteobacteria;Gammaproteobacteria;Pseudomonadales;Pseudomonadaceae;Pseudomonas	0.903128	2	0	0	0	2.90313
3730_contig_3622_2	large subunit ribosomal protein L1	root;cellular organisms;Bacteria;Proteobacteria;Gammaproteobacteria	0.903128	2	0	0	0	2.90313
gi|515551265|ref|WP_016984191.1|	50S ribosomal protein L1	root;cellular organisms;Bacteria;Proteobacteria;Gammaproteobacteria;Pseudomonadales;Pseudomonadaceae;Pseudomonas;Pseudomonas fluorescens group;Pseudomonas fluorescens	0.903128	2	0	0	0	2.90313
3datasets_contig_8709_2	hypothetical protein		0.903128	0	2	0	0	2.90313
3datasets_contig_11726_2	nitrous-oxide reductase	root;cellular organisms;Bacteria;Proteobacteria;delta/epsilon subdivisions;Epsilonproteobacteria;Campylobacterales;Helicobacteraceae;Sulfurimonas	2.90313	0	0	0	0	2.90313
5579_contig_105516_3	hypothetical protein	root;cellular organisms;Bacteria	2.90313	0	0	0	0	2.90313
gi|116750113|ref|YP_846800.1|	formate--tetrahydrofolate ligase	root;cellular organisms;Bacteria;Proteobacteria;delta/epsilon subdivisions;Deltaproteobacteria;Syntrophobacterales;Syntrophobacteraceae;Syntrophobacter;Syntrophobacter fumaroxidans;Syntrophobacter fumaroxidans MPOB	2.90313	0	0	0	0	2.90313
5133_contig_89938_2	hypothetical protein	root;cellular organisms;Bacteria	2.90313	0	0	0	0	2.90313
gi|502748964|ref|WP_012983948.1|	F0F1 ATP synthase subunit beta	root;cellular organisms;Bacteria;Proteobacteria;Gammaproteobacteria;Chromatiales;Ectothiorhodospiraceae;Thioalkalivibrio	1.90313	0	0	1	0	2.90313
5579_contig_7807_2	hypothetical protein	root;cellular organisms;Bacteria;Proteobacteria;delta/epsilon subdivisions;Deltaproteobacteria;Desulfobacterales;Desulfobacteraceae	1.90313	1	0	0	0	2.90313
5datasets_contig_53750_4	methylenetetrahydrofolate dehydrogenase (NADP+) / methenyltetrahydrofolate cyclohydrolase	root;cellular organisms;Bacteria;Proteobacteria;delta/epsilon subdivisions;Deltaproteobacteria;Desulfobacterales;Desulfobacteraceae	2.90313	0	0	0	0	2.90313
5133_contig_59492_1	hypothetical protein	root;cellular organisms;Bacteria;Proteobacteria;delta/epsilon subdivisions;Deltaproteobacteria;Desulfobacterales;Desulfobacteraceae	1.90313	1	0	0	0	2.90313
BCs_pro_contig_08090_8090_2	branched-chain amino acid transport system substrate-binding protein	root;cellular organisms;Bacteria	2.90313	0	0	0	0	2.90313
5datasets_contig_8268_5	F-type H+-transporting ATPase subunit beta	root;cellular organisms;Bacteria;Proteobacteria;delta/epsilon subdivisions;Deltaproteobacteria	2.89001	0	0	0	0	2.89001
gi|158523194|ref|YP_001531064.1|	bifunctional acetyl-CoA decarbonylase/synthase complex subunit alpha/beta	root;cellular organisms;Bacteria;Proteobacteria;delta/epsilon subdivisions;Deltaproteobacteria;Desulfobacterales;Desulfobacteraceae;Desulfococcus;Desulfococcus oleovorans;Desulfococcus oleovorans Hxd3	0	2.88969	0	0	0	2.88969
gi|300443630|gb|EFK07725.1|	CO dehydrogenase/CO-methylating acetyl-CoA synthase complex, beta subunit	root;cellular organisms;Bacteria;Proteobacteria;delta/epsilon subdivisions;Deltaproteobacteria;unclassified Deltaproteobacteria;unclassified Deltaproteobacteria (miscellaneous);delta proteobacterium NaphS2	0	2.88969	0	0	0	2.88969
5datasets_contig_315754_2	hypothetical protein	root;cellular organisms;Archaea;Euryarchaeota;Methanomicrobia	0.951564	0.936935	1	0	0	2.8885
5datasets_contig_90862_2	hypothetical protein	root;cellular organisms;Archaea;Euryarchaeota;Methanomicrobia;Methanosarcinales;Methanosarcinaceae	0	2	0.886857	0	0	2.88686
5133_contig_62438_1	hypothetical protein	root;cellular organisms;Bacteria;Proteobacteria;delta/epsilon subdivisions;Deltaproteobacteria	0.903128	0.981615	0	1	0	2.88474
5datasets_contig_75583_2	nitrous-oxide reductase	root;cellular organisms;Bacteria;Proteobacteria	1.90313	0.981615	0	0	0	2.88474
5datasets_contig_150149_2	hypothetical protein	root;cellular organisms	0.951564	0.923788	1	0	0	2.87535
3730_contig_33746_4	type VI secretion system secreted protein Hcp	root;cellular organisms;Bacteria;Proteobacteria;delta/epsilon subdivisions;Deltaproteobacteria;Desulfuromonadales;Geobacteraceae;Geobacter	0.903128	0.96323	1	0	0	2.86636
5579_contig_32258_7	nitrous-oxide reductase	root;cellular organisms;Bacteria;Proteobacteria	1.90313	0.96323	0	0	0	2.86636
BCs_pro_contig_02079_2079_1	sulfate adenylyltransferase		1.90313	0.96323	0	0	0	2.86636
ANME2a_01807	Protein of unknown function (DUF1699)	root;cellular organisms;Archaea;Euryarchaeota;Methanomicrobia;Methanosarcinales;unclassified Methanosarcinales	0	1.59135	1.27371	0	0	2.86506
5datasets_contig_20382_7	dissimilatory sulfite reductase, beta subunit	root;cellular organisms;Bacteria;Proteobacteria;delta/epsilon subdivisions;Deltaproteobacteria;Desulfobacterales;Desulfobacteraceae	0.951564	0.905403	1	0	0	2.85697
5datasets_contig_256431_3	hypothetical protein	root;cellular organisms;Archaea;Euryarchaeota;Methanomicrobia;Methanosarcinales;Methanosarcinaceae	1.85469	1	0	0	0	2.85469
5133_contig_48241_5	hypothetical protein	root;cellular organisms;Bacteria	2.85469	0	0	0	0	2.85469
5133_contig_6382_3	heterodisulfide reductase subunit B	root;cellular organisms;Archaea;environmental samples	2.85469	0	0	0	0	2.85469
5579_contig_3527_9	hypothetical protein	root;cellular organisms;Bacteria;Proteobacteria;delta/epsilon subdivisions;Deltaproteobacteria;Desulfobacterales;Desulfobacteraceae	2.85469	0	0	0	0	2.85469
BCs_pro_contig_09562_9562_1	cell division protease FtsH	root;cellular organisms;Bacteria	2.85469	0	0	0	0	2.85469
5133_contig_522_5	hypothetical protein	root;cellular organisms;Bacteria;Proteobacteria;delta/epsilon subdivisions;Deltaproteobacteria;Desulfobacterales;Desulfobacteraceae	2.85469	0	0	0	0	2.85469
5579_contig_6116_6	cell division protease FtsH	root;cellular organisms;Bacteria;Proteobacteria;delta/epsilon subdivisions;Deltaproteobacteria;Desulfobacterales;Desulfobacteraceae	2.85469	0	0	0	0	2.85469
5133_contig_633_6	cell division protease FtsH	root;cellular organisms;Bacteria;Proteobacteria;delta/epsilon subdivisions;Deltaproteobacteria;Desulfobacterales;Desulfobacteraceae	2.85469	0	0	0	0	2.85469
3730_contig_2141_10	hypothetical protein	root;cellular organisms;Bacteria;Proteobacteria;delta/epsilon subdivisions;Deltaproteobacteria;Desulfobacterales;Desulfobacteraceae	2.85469	0	0	0	0	2.85469
5datasets_contig_124971_3	hypothetical protein	root;cellular organisms;Bacteria;Proteobacteria;Gammaproteobacteria;Alteromonadales;Alteromonadales genera incertae sedis;Teredinibacter;Teredinibacter turnerae	0	0.96323	1.88686	0	0	2.85009
3datasets_contig_55689_3	dissimilatory sulfite reductase, alpha subunit	root;cellular organisms;Bacteria	0	1.96323	0.886857	0	0	2.85009
5579_contig_67435_2	nitrous-oxide reductase	root;cellular organisms;Bacteria;Proteobacteria;delta/epsilon subdivisions;Epsilonproteobacteria	2	0.847575	0	0	0	2.84758
5datasets_contig_60962_2	hypothetical protein		2	0.847575	0	0	0	2.84758
3datasets_contig_632_5	phosphoribosylformimino-5-aminoimidazole carboxamide ribotide isomerase		0.903128	1.92646	0	0	0	2.82959
5datasets_contig_24214_3	nitrate reductase alpha subunit	root;cellular organisms;Bacteria;Bacteroidetes/Chlorobi group;Bacteroidetes;Bacteroidia;Bacteroidales	0.951564	0.981615	0.886857	0	0	2.82004
3730_contig_55517_4	nitrate reductase alpha subunit	root;cellular organisms;Bacteria;Proteobacteria;Gammaproteobacteria;unclassified Gammaproteobacteria	0.951564	0.981615	0.886857	0	0	2.82004
5datasets_contig_444206_1	hypothetical protein		0	1.81081	0	1	0	2.81081
3730_contig_6508_3	sirohydrochlorin cobaltochelatase	root;cellular organisms;Archaea;environmental samples	1.80626	0	1	0	0	2.80626
3datasets_contig_50198_1	elongation factor 2	root;cellular organisms;Archaea;Euryarchaeota;Methanomicrobia;Methanosarcinales;Methanosarcinaceae	1.80626	1	0	0	0	2.80626
ANME2a_01678	translation elongation factor 2 (EF-2/EF-G)	root;cellular organisms;Archaea;Euryarchaeota;Methanomicrobia;Methanosarcinales;unclassified Methanosarcinales	1.80626	1	0	0	0	2.80626
3datasets_contig_10037_1	hypothetical protein		2.80626	0	0	0	0	2.80626
5579_contig_27398_2	hypothetical protein	root;cellular organisms;Archaea;Euryarchaeota;Methanomicrobia;Methanosarcinales;Methanosarcinaceae	1.80626	1	0	0	0	2.80626
5133_contig_16924_3	hypothetical protein	root;cellular organisms;Archaea;environmental samples;uncultured archaeon	1.80626	0	1	0	0	2.80626
3datasets_contig_59150_3	heterodisulfide reductase subunit D	root;cellular organisms;Archaea;Euryarchaeota;Methanomicrobia;Methanosarcinales;Methanosarcinaceae;Methanohalophilus	2.80626	0	0	0	0	2.80626
5133_contig_2514_5	hypothetical protein	root;cellular organisms	2.80626	0	0	0	0	2.80626
3730_contig_260_4	hypothetical protein	root;cellular organisms;Bacteria	2.80626	0	0	0	0	2.80626
5datasets_contig_1526_2	hypothetical protein	root;cellular organisms;Bacteria	2.80626	0	0	0	0	2.80626
gi|492769015|ref|WP_005959166.1|	nitrate reductase A subunit beta	root;cellular organisms;Bacteria;Proteobacteria;Gammaproteobacteria;unclassified Gammaproteobacteria;sulfur-oxidizing symbionts	0.951564	0.96323	0.886857	0	0	2.80165
3datasets_contig_4544_3	assimilatory-type low-spin sulfite reductase (alSir)	root;cellular organisms;Archaea;environmental samples;uncultured archaeon GZfos27A8	1.90313	0	0.886857	0	0	2.78999
3datasets_contig_4697_1	hypothetical protein	root;cellular organisms;Bacteria;Proteobacteria;delta/epsilon subdivisions;Deltaproteobacteria;Desulfuromonadales;Desulfuromonadaceae	1.90313	0	0.886857	0	0	2.78999
5datasets_contig_16932_3	hypothetical protein	root;cellular organisms;Bacteria;Proteobacteria;delta/epsilon subdivisions;Deltaproteobacteria;Desulfuromonadales	1.90313	0	0.886857	0	0	2.78999
GZ27A8_43	assimilatory-type low-spin sulfite reductase (alSir)	root;cellular organisms;Archaea;environmental samples;uncultured archaeon GZfos27A8	1.90313	0	0.886857	0	0	2.78999
5579_contig_71352_2	hypothetical protein		0	0	0.773714	2	0	2.77371
5133_contig_16811_2	hypothetical protein	root;cellular organisms;Archaea;environmental samples	2	0	0.773714	0	0	2.77371
5133_contig_10590_3	hypothetical protein		0	0	0.773714	2	0	2.77371
3datasets_contig_10916_3	F-type H+-transporting ATPase subunit beta	root;cellular organisms;Bacteria	0	2.77136	0	0	0	2.77136
5datasets_contig_24420_1	hypothetical protein	root;cellular organisms;Bacteria;Proteobacteria;Gammaproteobacteria	1.80626	0.96323	0	0	0	2.76949
5datasets_contig_26685_2	adenylylsulfate reductase, subunit B	root;cellular organisms;Bacteria	1.80626	0.96323	0	0	0	2.76949
5datasets_contig_128119_1	hypothetical protein		1.80626	0.96323	0	0	0	2.76949
3datasets_contig_1106_3	enoyl-[acyl-carrier protein] reductase I		1.80626	0.96323	0	0	0	2.76949
5579_contig_78572_2	adenylylsulfate reductase, subunit B	root;cellular organisms;Bacteria	1.80626	0.96323	0	0	0	2.76949
5579_contig_97352_1	glycerol transport system substrate-binding protein	root;cellular organisms;Bacteria	1.45156	0.936935	0	0.371158	0	2.75966
gi|307721496|ref|YP_003892636.1|	ATP-citrate lyase/succinyl-CoA ligase	root;cellular organisms;Bacteria;Proteobacteria;delta/epsilon subdivisions;Epsilonproteobacteria;Campylobacterales;Helicobacteraceae;Sulfurimonas;Sulfurimonas autotrophica;Sulfurimonas autotrophica DSM 16294	2.75782	0	0	0	0	2.75782
5datasets_contig_51992_2	hypothetical protein		0.903128	1.84758	0	0	0	2.7507
gi|15678713|ref|NP_275829.1|	proteasome subunit alpha	root;cellular organisms;Archaea;Euryarchaeota;Methanobacteria;Methanobacteriales;Methanobacteriaceae;Methanothermobacter;Methanothermobacter thermautotrophicus;Methanothermobacter thermautotrophicus str. Delta H	0.951564	0.905403	0.886857	0	0	2.74382
5579_contig_63102_1	hypothetical protein	root;cellular organisms;Archaea;Euryarchaeota;Methanomicrobia;Methanosarcinales;Methanosarcinaceae	0	0.96323	1.77371	0	0	2.73694
5133_contig_42360_2	hypothetical protein		1	0.96323	0.773714	0	0	2.73694
5datasets_contig_24800_2	hypothetical protein		1	0.96323	0.773714	0	0	2.73694
3730_contig_39951_1	hypothetical protein		1	0.96323	0.773714	0	0	2.73694
3datasets_contig_76339_1	hypothetical protein	root;cellular organisms;Archaea;Euryarchaeota;Halobacteria;Halobacteriales;Halobacteriaceae	1	0.96323	0.773714	0	0	2.73694
5datasets_contig_144217_1	hypothetical protein	root;cellular organisms;Bacteria;Proteobacteria;delta/epsilon subdivisions;Deltaproteobacteria;Desulfobacterales;Desulfobacteraceae;Desulfatirhabdium;Desulfatirhabdium butyrativorans	0	0.96323	0.773714	1	0	2.73694
5579_contig_18297_3	hypothetical protein		1	0.847575	0.886857	0	0	2.73443
3datasets_contig_7491_2	nitrogen regulatory protein P-II 1	root;cellular organisms;Bacteria	1	0.847575	0.886857	0	0	2.73443
5datasets_contig_58303_2	hypothetical protein		1	0.847575	0.886857	0	0	2.73443
3datasets_contig_29618_1	F-type H+-transporting ATPase subunit alpha	root;cellular organisms;Bacteria;Proteobacteria;delta/epsilon subdivisions;Deltaproteobacteria	1.45156	0	1.27371	0	0	2.72528
gi|516552491|ref|WP_017934647.1|	isocitrate dehydrogenase	root;cellular organisms;Bacteria;Actinobacteria;Actinobacteria;Actinobacteridae;Actinomycetales;Propionibacterineae;Nocardioidaceae;Nocardioides;Nocardioides sp. Iso805N	0	1.94485	0.773714	0	0	2.71856
5datasets_contig_382399_1	hypothetical protein	root;cellular organisms;Archaea;Euryarchaeota;Methanomicrobia;Methanosarcinales	0	1.32919	1.38686	0	0	2.71605
gi|386002841|ref|YP_005921140.1|	Proteasome subunit alpha	root;cellular organisms;Archaea;Euryarchaeota;Methanomicrobia;Methanosarcinales;Methanosaetaceae;Methanosaeta;Methanosaeta harundinacea;Methanosaeta harundinacea 6Ac	0	1.32919	1.38686	0	0	2.71605
5133_contig_4001_9	coenzyme F420 hydrogenase subunit beta	root;cellular organisms;Archaea;Euryarchaeota;Methanomicrobia;Methanosarcinales	2.70938	0	0	0	0	2.70938
5datasets_contig_20337_2	hypothetical protein	root;cellular organisms;Archaea;Euryarchaeota;Methanomicrobia	2.70938	0	0	0	0	2.70938
5datasets_contig_175424_1	hypothetical protein	root;cellular organisms;Archaea;Euryarchaeota;Methanomicrobia	2.70938	0	0	0	0	2.70938
3datasets_contig_92091_1	tetrahydromethanopterin S-methyltransferase subunit H	root;cellular organisms;Archaea;Euryarchaeota;Methanomicrobia;Methanosarcinales;Methanosarcinaceae	2.70938	0	0	0	0	2.70938
3datasets_contig_4406_8	coenzyme F420 hydrogenase subunit beta	root;cellular organisms;Archaea;Euryarchaeota;Methanomicrobia;Methanosarcinales;Methanosarcinaceae	2.70938	0	0	0	0	2.70938
BCs_pro_contig_06367_6367_1	hypothetical protein	root;cellular organisms;Bacteria	2.70938	0	0	0	0	2.70938
5datasets_contig_1525_2	hypothetical protein	root;cellular organisms;Archaea;Euryarchaeota;Methanomicrobia	2.70938	0	0	0	0	2.70938
gi|320352900|ref|YP_004194239.1|	putative adenylylsulfate reductase-associated electron transfer protein QmoB	root;cellular organisms;Bacteria;Proteobacteria;delta/epsilon subdivisions;Deltaproteobacteria;Desulfobacterales;Desulfobulbaceae;Desulfobulbus;Desulfobulbus propionicus;Desulfobulbus propionicus DSM 2032	1	1.69515	0	0	0	2.69515
gi|282165137|ref|YP_003357522.1|	enolase	root;cellular organisms;Archaea;Euryarchaeota;Methanomicrobia;Methanocellales;Methanocellaceae;Methanocella;Methanocella paludicola;Methanocella paludicola SANAE	0	1.69515	0	1	0	2.69515
5datasets_contig_380787_2	enolase	root;cellular organisms;Bacteria;Proteobacteria;delta/epsilon subdivisions;Deltaproteobacteria;Desulfobacterales;Desulfobacteraceae;Desulfococcus	0	1.69515	0	1	0	2.69515
5579_contig_17835_3	hypothetical protein		0	1.69515	0	1	0	2.69515
gi|224369779|ref|YP_002603943.1|	phosphopyruvate hydratase	root;cellular organisms;Bacteria;Proteobacteria;delta/epsilon subdivisions;Deltaproteobacteria;Desulfobacterales;Desulfobacteraceae;Desulfobacterium;Desulfobacterium autotrophicum;Desulfobacterium autotrophicum HRM2	0	1.69515	0	1	0	2.69515
gi|333985069|ref|YP_004514279.1|	enolase	root;cellular organisms;Bacteria;Proteobacteria;Gammaproteobacteria;Methylococcales;Methylococcaceae;Methylomonas;Methylomonas methanica;Methylomonas methanica MC09	0	1.69515	0	1	0	2.69515
5datasets_contig_128713_2	hypothetical protein	root;cellular organisms;Archaea;Euryarchaeota;Halobacteria;Halobacteriales;Halobacteriaceae;Haloarcula	0.951564	0.96323	0.773714	0	0	2.68851
3datasets_contig_73412_1	sulfate adenylyltransferase	root;cellular organisms;Bacteria;Proteobacteria;delta/epsilon subdivisions;Deltaproteobacteria	0.951564	0.96323	0.773714	0	0	2.68851
5datasets_contig_12245_1	hypothetical protein	root;cellular organisms;Bacteria;Proteobacteria;delta/epsilon subdivisions;Deltaproteobacteria	0.903128	0	1.77371	0	0	2.67684
gi|268323379|emb|CBH36967.1|	conserved hypothetical protein containing TRAM domain	root;cellular organisms;Archaea;environmental samples;uncultured archaeon	1.90313	0	0.773714	0	0	2.67684
3datasets_contig_61153_5	hypothetical protein	root;cellular organisms;Archaea;environmental samples;uncultured archaeon	1.90313	0	0.773714	0	0	2.67684
5datasets_contig_492862_2	hypothetical protein	root;cellular organisms;Archaea;environmental samples;uncultured archaeon	1.90313	0	0.773714	0	0	2.67684
5datasets_contig_51735_4	hypothetical protein	root;cellular organisms;Bacteria;Proteobacteria;Gammaproteobacteria	1.80626	0.847575	0	0	0	2.65383
5datasets_contig_196281_2	hypothetical protein	root;cellular organisms;Archaea;Euryarchaeota;Methanomicrobia;Methanosarcinales;Methanosarcinaceae	1.80626	0.847575	0	0	0	2.65383
5datasets_contig_16536_1	hypothetical protein		1.80626	0.847575	0	0	0	2.65383
BCs_pro_contig_04081_4081_1	molecular chaperone DnaK	root;cellular organisms;Bacteria	0.951564	1.69515	0	0	0	2.64671
3datasets_contig_33759_2	molecular chaperone DnaK	root;cellular organisms	0.951564	1.69515	0	0	0	2.64671
5579_contig_3766_4	hypothetical protein	root;cellular organisms;Archaea;Euryarchaeota;Methanomicrobia;Methanosarcinales;Methanosarcinaceae	0.951564	1.69515	0	0	0	2.64671
3datasets_contig_62358_2	small subunit ribosomal protein S10	root;cellular organisms;Archaea;Euryarchaeota	1.85469	0	0.773714	0	0	2.62841
3datasets_contig_65884_2	proteasome beta subunit	root;cellular organisms;Archaea;Euryarchaeota;Methanomicrobia;Methanosarcinales;Methanosarcinaceae;Methanohalophilus	0	1.21946	1.38686	0	0	2.60632
5datasets_contig_115755_2	hypothetical protein	root;cellular organisms;Archaea;Euryarchaeota;Methanomicrobia;Methanosarcinales;Methanosarcinaceae;Methanohalophilus	0	1.21946	1.38686	0	0	2.60632
3datasets_contig_15060_3	hypothetical protein	root;cellular organisms;Archaea;environmental samples	0.903128	1.69515	0	0	0	2.59828
3datasets_contig_69640_3	hypothetical protein	root;cellular organisms;Archaea;environmental samples	0.903128	1.69515	0	0	0	2.59828
5datasets_contig_310041_1	hypothetical protein	root;cellular organisms;Archaea;Euryarchaeota;Methanomicrobia;Methanosarcinales	0.903128	1.69515	0	0	0	2.59828
5579_contig_10375_3	hypothetical protein		0.903128	1.69515	0	0	0	2.59828
5133_contig_12953_2	hypothetical protein	root;cellular organisms;Archaea;environmental samples	0.903128	1.69515	0	0	0	2.59828
BCs_pro_contig_03474_3474_1	nitrogen regulatory protein P-II 1	root;cellular organisms;Archaea;Euryarchaeota;Methanomicrobia	0.903128	0.905403	0.773714	0	0	2.58225
5133_contig_12750_3	hypothetical protein	root;cellular organisms;Archaea;environmental samples	1.80626	0	0.773714	0	0	2.57997
3datasets_contig_224474_2	hypothetical protein	root;cellular organisms;Bacteria	0	1.46323	0	1.11348	0	2.57671
gi|386002516|ref|YP_005920815.1|	rubrerythrin	root;cellular organisms;Archaea;Euryarchaeota;Methanomicrobia;Methanosarcinales;Methanosaetaceae;Methanosaeta;Methanosaeta harundinacea;Methanosaeta harundinacea 6Ac	0	1.46323	0	1.11348	0	2.57671
gi|93454725|gb|EAT04986.1|	Rubrerythrin:Rubredoxin-type Fe(Cys)4 protein	root;cellular organisms;Bacteria;Proteobacteria;delta/epsilon subdivisions;Deltaproteobacteria;unclassified Deltaproteobacteria;unclassified Deltaproteobacteria (miscellaneous);delta proteobacterium MLMS-1	0	1.46323	0	1.11348	0	2.57671
5datasets_contig_311995_2	hypothetical protein	root;cellular organisms;Bacteria	0	1.46323	0	1.11348	0	2.57671
5133_contig_37176_2	hypothetical protein	root;cellular organisms;Bacteria	0	1.46323	0	1.11348	0	2.57671
gi|218887455|ref|YP_002436776.1|	rubrerythrin	root;cellular organisms;Bacteria;Proteobacteria;delta/epsilon subdivisions;Deltaproteobacteria;Desulfovibrionales;Desulfovibrionaceae;Desulfovibrio;Desulfovibrio vulgaris;Desulfovibrio vulgaris str. 'Miyazaki F'	0	1.46323	0	1.11348	0	2.57671
5579_contig_25476_6	hypothetical protein	root;cellular organisms;Bacteria	0	1.46323	0	1.11348	0	2.57671
5datasets_contig_199582_2	hypothetical protein	root;cellular organisms;Bacteria	0	1.46323	0	1.11348	0	2.57671
BCs_pro_contig_01221_1221_1	hypothetical protein	root;cellular organisms;Bacteria	0	1.46323	0	1.11348	0	2.57671
gi|404493999|ref|YP_006718105.1|	rubrerythrin	root;cellular organisms;Bacteria;Proteobacteria;delta/epsilon subdivisions;Deltaproteobacteria;Desulfuromonadales;Pelobacteraceae;Pelobacter;Pelobacter carbinolicus;Pelobacter carbinolicus DSM 2380	0	1.46323	0	1.11348	0	2.57671
3730_contig_71030_1	hypothetical protein	root;cellular organisms;Bacteria;Proteobacteria;delta/epsilon subdivisions;Deltaproteobacteria	0	1.46323	0	1.11348	0	2.57671
5datasets_contig_525267_1	hypothetical protein	root;cellular organisms;Bacteria	0	1.46323	0	1.11348	0	2.57671
5133_contig_23425_2	elongation factor 1-alpha	root;cellular organisms;Archaea;Euryarchaeota	1.55214	1	0	0	0	2.55214
3datasets_contig_50138_2	hypothetical protein	root;cellular organisms;Bacteria	0	1	1.54743	0	0	2.54743
5133_contig_4080_6	hypothetical protein		0	2.54273	0	0	0	2.54273
5datasets_contig_154511_2	hypothetical protein		0	2.54273	0	0	0	2.54273
5133_contig_17941_1	hypothetical protein		0	2.54273	0	0	0	2.54273
5133_contig_4836_1	hypothetical protein		0	2.54273	0	0	0	2.54273
3datasets_contig_10970_7	large subunit ribosomal protein L22		0	2.54273	0	0	0	2.54273
5133_contig_56934_2	chaperonin GroEL	root;cellular organisms;Bacteria	0	2.54273	0	0	0	2.54273
5133_contig_17942_2	hypothetical protein		0	2.54273	0	0	0	2.54273
5datasets_contig_242256_2	hypothetical protein		0	2.54273	0	0	0	2.54273
5datasets_contig_212484_1	hypothetical protein	root;cellular organisms;Bacteria	1	1.54054	0	0	0	2.54054
3datasets_contig_60207_2	enolase	root;cellular organisms;Bacteria;Proteobacteria;delta/epsilon subdivisions;Deltaproteobacteria;Desulfuromonadales;Geobacteraceae	0	0	2.52371	0	0	2.52371
ANME2a_01677	translation elongation factor 1A (EF-1A/EF-Tu)	root;cellular organisms;Archaea;Euryarchaeota;Methanomicrobia;Methanosarcinales;unclassified Methanosarcinales	0	0.96323	1.54743	0	0	2.51066
gi|386001013|ref|YP_005919312.1|	Elongation factor 1-alpha	root;cellular organisms;Archaea;Euryarchaeota;Methanomicrobia;Methanosarcinales;Methanosaetaceae;Methanosaeta;Methanosaeta harundinacea;Methanosaeta harundinacea 6Ac	0	0.96323	1.54743	0	0	2.51066
3datasets_contig_518_2	elongation factor 1-alpha	root;cellular organisms;Archaea;Euryarchaeota;Methanomicrobia	0	0.96323	1.54743	0	0	2.51066
gi|20090120|ref|NP_616195.1|	elongation factor 1-alpha	root;cellular organisms;Archaea;Euryarchaeota;Methanomicrobia;Methanosarcinales;Methanosarcinaceae;Methanosarcina;Methanosarcina acetivorans;Methanosarcina acetivorans C2A	0	0.96323	1.54743	0	0	2.51066
5datasets_contig_161056_2	hypothetical protein		0	0.96323	1.54743	0	0	2.51066
3datasets_contig_127844_1	small subunit ribosomal protein S5	root;cellular organisms;Bacteria;Proteobacteria;Gammaproteobacteria	0.951564	1.55279	0	0	0	2.50436
5datasets_contig_3291_11	hypothetical protein	root;cellular organisms;Bacteria;Proteobacteria;Gammaproteobacteria	0.951564	1.55279	0	0	0	2.50436
5datasets_contig_88563_1	hypothetical protein	root;cellular organisms;Bacteria;Proteobacteria;Gammaproteobacteria	0.951564	1.55279	0	0	0	2.50436
3730_contig_12560_2	small subunit ribosomal protein S5	root;cellular organisms;Bacteria;Proteobacteria;Gammaproteobacteria	0.951564	1.55279	0	0	0	2.50436
5datasets_contig_83287_2	hypothetical protein	root;cellular organisms;Bacteria;Proteobacteria;Gammaproteobacteria	0.951564	1.55279	0	0	0	2.50436
5datasets_contig_151580_3	hypothetical protein	root;cellular organisms;Bacteria;Proteobacteria;Gammaproteobacteria	0.951564	1.55279	0	0	0	2.50436
5133_contig_25713_3	hypothetical protein	root;cellular organisms;Bacteria;Proteobacteria;Gammaproteobacteria	0.951564	1.55279	0	0	0	2.50436
5datasets_contig_25343_2	hypothetical protein	root;cellular organisms;Bacteria;Proteobacteria;Gammaproteobacteria	0.951564	1.55279	0	0	0	2.50436
3datasets_contig_35754_3	F-type H+-transporting ATPase subunit alpha		2.5	0	0	0	0	2.5
5133_contig_64972_1	hypothetical protein		2.5	0	0	0	0	2.5
3datasets_contig_121414_2	F-type H+-transporting ATPase subunit alpha		2.5	0	0	0	0	2.5
5579_contig_8561_2	hypothetical protein		2.5	0	0	0	0	2.5
5579_contig_24995_5	hypothetical protein		2.5	0	0	0	0	2.5
5579_contig_20816_3	D-3-phosphoglycerate dehydrogenase	root;cellular organisms;Bacteria;Proteobacteria;delta/epsilon subdivisions;Deltaproteobacteria;Desulfobacterales;Desulfobacteraceae	2.5	0	0	0	0	2.5
5datasets_contig_264432_2	hypothetical protein		2.5	0	0	0	0	2.5
5datasets_contig_287282_3	hypothetical protein	root;cellular organisms;Bacteria;Proteobacteria;delta/epsilon subdivisions;Deltaproteobacteria	0.951564	0	1.54743	0	0	2.49899
3datasets_contig_7367_9	chaperonin GroEL	root;cellular organisms;Bacteria;Proteobacteria;Gammaproteobacteria	0.951564	1.54054	0	0	0	2.4921
gi|229593481|ref|YP_002875600.1|	F0F1 ATP synthase subunit beta	root;cellular organisms;Bacteria;Proteobacteria;Gammaproteobacteria;Pseudomonadales;Pseudomonadaceae;Pseudomonas;Pseudomonas fluorescens group;Pseudomonas fluorescens;Pseudomonas fluorescens SBW25	0	1.48162	0	1	0	2.48162
gi|489279533|ref|WP_003187186.1|	F0F1 ATP synthase subunit beta	root;cellular organisms;Bacteria;Proteobacteria;Gammaproteobacteria;Pseudomonadales;Pseudomonadaceae;Pseudomonas;Pseudomonas fluorescens group;Pseudomonas fluorescens	0	1.48162	0	1	0	2.48162
gi|440381009|gb|ELQ17555.1|	F0F1 ATP synthase subunit beta	root;cellular organisms;Bacteria;Proteobacteria;Gammaproteobacteria;Pseudomonadales;Pseudomonadaceae;Pseudomonas;Pseudomonas fluorescens group;Pseudomonas fluorescens;Pseudomonas fluorescens BRIP34879	0	1.48162	0	1	0	2.48162
GZ26E7_2	conserved hypothetical protein	root;cellular organisms;Archaea;environmental samples;uncultured archaeon GZfos26E7	0	1.48162	1	0	0	2.48162
gi|562779906|gb|ESW54019.1|	ATP synthase, F1 beta subunit	root;cellular organisms;Bacteria;Proteobacteria;Gammaproteobacteria;Pseudomonadales;Pseudomonadaceae;Pseudomonas;Pseudomonas fluorescens group;Pseudomonas fluorescens;Pseudomonas fluorescens BBc6R8	0	1.48162	0	1	0	2.48162
gi|77461947|ref|YP_351454.1|	F0F1 ATP synthase subunit beta	root;cellular organisms;Bacteria;Proteobacteria;Gammaproteobacteria;Pseudomonadales;Pseudomonadaceae;Pseudomonas;Pseudomonas fluorescens group;Pseudomonas fluorescens;Pseudomonas fluorescens Pf0-1	0	1.48162	0	1	0	2.48162
gi|489288266|ref|WP_003195827.1|	F0F1 ATP synthase subunit beta	root;cellular organisms;Bacteria;Proteobacteria;Gammaproteobacteria;Pseudomonadales;Pseudomonadaceae;Pseudomonas	0	1.48162	0	1	0	2.48162
gi|489269311|ref|WP_003177062.1|	F0F1 ATP synthase subunit beta	root;cellular organisms;Bacteria;Proteobacteria;Gammaproteobacteria;Pseudomonadales;Pseudomonadaceae;Pseudomonas	0	1.48162	0	1	0	2.48162
gi|515702518|ref|WP_017135118.1|	F0F1 ATP synthase subunit beta	root;cellular organisms;Bacteria;Proteobacteria;Gammaproteobacteria;Pseudomonadales;Pseudomonadaceae;Pseudomonas;Pseudomonas fluorescens group;Pseudomonas fluorescens	0	1.48162	0	1	0	2.48162
gi|589145510|gb|EXF91712.1|	F0F1 ATP synthase subunit beta	root;cellular organisms;Bacteria;Proteobacteria;Gammaproteobacteria;Pseudomonadales;Pseudomonadaceae;Pseudomonas;Pseudomonas fluorescens group;Pseudomonas fluorescens;Pseudomonas fluorescens HK44	0	1.48162	0	1	0	2.48162
gi|489322455|ref|WP_003229774.1|	F0F1 ATP synthase subunit beta	root;cellular organisms;Bacteria;Proteobacteria;Gammaproteobacteria;Pseudomonadales;Pseudomonadaceae;Pseudomonas;Pseudomonas fluorescens group;Pseudomonas fluorescens	0	1.48162	0	1	0	2.48162
gi|515551136|ref|WP_016984062.1|	F0F1 ATP synthase subunit beta	root;cellular organisms;Bacteria;Proteobacteria;Gammaproteobacteria;Pseudomonadales;Pseudomonadaceae;Pseudomonas;Pseudomonas fluorescens group;Pseudomonas fluorescens	0	1.48162	0	1	0	2.48162
gi|542014389|gb|ERH60227.1|	F0F1 ATP synthase subunit beta	root;cellular organisms;Bacteria;Proteobacteria;Gammaproteobacteria;Pseudomonadales;Pseudomonadaceae;Pseudomonas;Pseudomonas fluorescens group;Pseudomonas fluorescens;Pseudomonas fluorescens EGD-AQ6	0	1.48162	0	1	0	2.48162
gi|495431020|ref|WP_008155715.1|	F0F1 ATP synthase subunit beta	root;cellular organisms;Bacteria;Proteobacteria;Gammaproteobacteria;Pseudomonadales;Pseudomonadaceae;Pseudomonas	0	1.48162	0	1	0	2.48162
VO2_combined_contig_5112_2	large subunit ribosomal protein L6	root;cellular organisms;Bacteria	0	1.46323	1	0	0	2.46323
5datasets_contig_298696_2	nitrite reductase (NO-forming) / hydroxylamine reductase	root;cellular organisms;Bacteria;Proteobacteria;Gammaproteobacteria	0	2.46323	0	0	0	2.46323
5datasets_contig_179737_1	hypothetical protein		0	2.46323	0	0	0	2.46323
ANME2a_00194	Uncharacterized flavoproteins	root;cellular organisms;Archaea;Euryarchaeota;Methanomicrobia;Methanosarcinales;unclassified Methanosarcinales	0	0.905403	1.54743	0	0	2.45283
5datasets_contig_301512_2	ATP-dependent Clp protease, protease subunit	root;cellular organisms;Bacteria;Proteobacteria;delta/epsilon subdivisions;Deltaproteobacteria	2.45156	0	0	0	0	2.45156
5133_contig_19_4	tetrahydromethanopterin S-methyltransferase subunit A	root;cellular organisms;Archaea;Euryarchaeota;Methanomicrobia;Methanosarcinales	1.45156	1	0	0	0	2.45156
5133_contig_91415_2	ATP-dependent Clp protease, protease subunit	root;cellular organisms;Bacteria;Proteobacteria;delta/epsilon subdivisions;Deltaproteobacteria	2.45156	0	0	0	0	2.45156
ANME2a_02632	tetrahydromethanopterin S-methyltransferase, subunit A (EC 2.1.1.86)	root;cellular organisms;Archaea;Euryarchaeota;Methanomicrobia;Methanosarcinales;unclassified Methanosarcinales	1.45156	1	0	0	0	2.45156
5579_contig_27572_2	ATP-dependent Clp protease, protease subunit	root;cellular organisms;Bacteria;Proteobacteria;delta/epsilon subdivisions;Deltaproteobacteria	2.45156	0	0	0	0	2.45156
5133_contig_49445_2	hypothetical protein	root;cellular organisms;Archaea;Euryarchaeota	2.45156	0	0	0	0	2.45156
3730_contig_74239_2	hypothetical protein		1.45156	0	1	0	0	2.45156
3datasets_contig_3466_1	tetrahydromethanopterin S-methyltransferase subunit A	root;cellular organisms;Archaea;Euryarchaeota;Methanomicrobia;Methanosarcinales;Methanosarcinaceae	1.45156	1	0	0	0	2.45156
3datasets_contig_55479_5	large subunit ribosomal protein L7Ae	root;cellular organisms;Archaea;Euryarchaeota	2.45156	0	0	0	0	2.45156
5datasets_contig_10139_2	hypothetical protein	root;cellular organisms;Bacteria;Proteobacteria;delta/epsilon subdivisions;Deltaproteobacteria	0.903128	0	1.54743	0	0	2.45056
VO2_combined_contig_4059_2	hypothetical protein	root;cellular organisms;Bacteria;Proteobacteria;delta/epsilon subdivisions;Deltaproteobacteria	0.903128	0	1.54743	0	0	2.45056
5datasets_contig_135969_1	hypothetical protein		0	2.44485	0	0	0	2.44485
3datasets_contig_99962_1	3-hydroxyacyl-CoA dehydrogenase		0	2.44485	0	0	0	2.44485
3datasets_contig_119804_1	elongation factor 1-alpha	root;cellular organisms;Archaea;Euryarchaeota;Methanomicrobia	1.10058	1.32919	0	0	0	2.42977
3datasets_contig_3783_2	peptidyl-prolyl cis-trans isomerase B (cyclophilin B)	root;cellular organisms;Bacteria	1	1.42379	0	0	0	2.42379
5133_contig_12541_1	hypothetical protein	root;cellular organisms;Bacteria	1	1.42379	0	0	0	2.42379
3730_contig_72349_3	cell division protein FtsA		1.45156	0.96323	0	0	0	2.41479
5133_contig_3254_5	cell division protein FtsA	root;cellular organisms;Bacteria;Proteobacteria;delta/epsilon subdivisions;Deltaproteobacteria;Desulfobacterales;Desulfobacteraceae	1.45156	0.96323	0	0	0	2.41479
5datasets_contig_48672_3	hypothetical protein		1.45156	0.96323	0	0	0	2.41479
5datasets_contig_9235_3	hypothetical protein		1.45156	0.96323	0	0	0	2.41479
gi|86160763|ref|YP_467548.1|	ATP synthase F0F1 subunit beta	root;cellular organisms;Bacteria;Proteobacteria;delta/epsilon subdivisions;Deltaproteobacteria;Myxococcales;Cystobacterineae;Anaeromyxobacteraceae;Anaeromyxobacter;Anaeromyxobacter dehalogenans;Anaeromyxobacter dehalogenans 2CP-C	1.25	1.15588	0	0	0	2.40588
gi|220919582|ref|YP_002494886.1|	F0F1 ATP synthase subunit beta	root;cellular organisms;Bacteria;Proteobacteria;delta/epsilon subdivisions;Deltaproteobacteria;Myxococcales;Cystobacterineae;Anaeromyxobacteraceae;Anaeromyxobacter;Anaeromyxobacter dehalogenans;Anaeromyxobacter dehalogenans 2CP-1	1.25	1.15588	0	0	0	2.40588
3datasets_contig_21389_2	hypothetical protein	root;cellular organisms;Bacteria	2.40313	0	0	0	0	2.40313
3datasets_contig_51984_3	arylsulfatase	root;cellular organisms;Bacteria	2.40313	0	0	0	0	2.40313
5datasets_contig_176767_2	hypothetical protein	root;cellular organisms;Bacteria	2.40313	0	0	0	0	2.40313
5datasets_contig_113688_4	hypothetical protein	root;cellular organisms;Bacteria	2.40313	0	0	0	0	2.40313
3730_contig_16534_1	hypothetical protein	root;cellular organisms;Archaea;environmental samples;uncultured archaeon	2.40313	0	0	0	0	2.40313
3730_contig_14437_2	pyruvate, water dikinase	root;cellular organisms;Bacteria;Proteobacteria;delta/epsilon subdivisions;Deltaproteobacteria	2.40313	0	0	0	0	2.40313
3730_contig_2094_20	elongation factor 2	root;cellular organisms;Archaea;Euryarchaeota;Methanomicrobia;Methanosarcinales	2.40313	0	0	0	0	2.40313
gi|218780288|ref|YP_002431606.1|	sulfate adenylyltransferase	root;cellular organisms;Bacteria;Proteobacteria;delta/epsilon subdivisions;Deltaproteobacteria;Desulfobacterales;Desulfobacteraceae;Desulfatibacillum;Desulfatibacillum alkenivorans;Desulfatibacillum alkenivorans AK-01	1.62891	0	0.773714	0	0	2.40262
BCs_pro_contig_04784_4784_2	hypothetical protein	root;cellular organisms;Archaea;Euryarchaeota;Methanomicrobia;Methanosarcinales;Methanosarcinaceae	0	1.38702	1	0	0	2.38702
3datasets_contig_7992_2	alpha-amylase	root;cellular organisms;Bacteria;Proteobacteria;Gammaproteobacteria;Alteromonadales;Alteromonadaceae	0	1	1.38686	0	0	2.38686
5datasets_contig_120508_2	hypothetical protein	root;cellular organisms;Bacteria	1	0	1.38686	0	0	2.38686
GZ17A3_35	methyl coenzyme M reductase subunit gamma	root;cellular organisms;Archaea;environmental samples;uncultured archaeon GZfos17A3	0	0	1.38686	0	1	2.38686
GZ13E1_2	methyl coenzyme M reductase subunit gamma	root;cellular organisms;Archaea;environmental samples;uncultured archaeon GZfos13E1	0	0	1.38686	0	1	2.38686
3730_contig_12783_2	transcription initiation factor TFIID TATA-box-binding protein	root;cellular organisms;Archaea;Euryarchaeota;Methanomicrobia;Methanosarcinales	0	1	1.38686	0	0	2.38686
3datasets_contig_4287_7	large subunit ribosomal protein L1	root;cellular organisms;Bacteria;Proteobacteria;Gammaproteobacteria	0.903128	1.48162	0	0	0	2.38474
5133_contig_12838_1	hypothetical protein	root;cellular organisms;Bacteria;Proteobacteria;delta/epsilon subdivisions;Deltaproteobacteria;Desulfobacterales;Desulfobacteraceae	0.903128	1.48162	0	0	0	2.38474
3datasets_contig_23479_4	methyl coenzyme M reductase system, component A2	root;cellular organisms;Archaea;Euryarchaeota;Methanomicrobia;Methanosarcinales;Methanosarcinaceae	0	1.48162	0.886857	0	0	2.36847
ANME2a_02053	methyl coenzyme M reductase system, component A2	root;cellular organisms;Archaea;Euryarchaeota;Methanomicrobia;Methanosarcinales;unclassified Methanosarcinales	0	1.48162	0.886857	0	0	2.36847
ANME2a_02146	Coenzyme F420-reducing hydrogenase, beta subunit	root;cellular organisms;Archaea;Euryarchaeota;Methanomicrobia;Methanosarcinales;unclassified Methanosarcinales	0	1.48162	0.886857	0	0	2.36847
5133_contig_566_5	formate dehydrogenase, beta subunit	root;cellular organisms;Archaea;Euryarchaeota;Methanomicrobia;Methanosarcinales	0	1.48162	0.886857	0	0	2.36847
3730_contig_2204_2	formate dehydrogenase, beta subunit	root;cellular organisms;Archaea;environmental samples;uncultured archaeon	0	1.48162	0.886857	0	0	2.36847
VO1_contig_4152_2	hypothetical protein	root;cellular organisms;Archaea	0	1.48162	0.886857	0	0	2.36847
5datasets_contig_145440_1	hypothetical protein	root;cellular organisms;Bacteria	1.40313	0.96323	0	0	0	2.36636
5datasets_contig_145441_2	hypothetical protein	root;cellular organisms;Bacteria;Proteobacteria;delta/epsilon subdivisions;Deltaproteobacteria	1.40313	0.96323	0	0	0	2.36636
5datasets_contig_24457_4	V/A-type H+-transporting ATPase subunit A	root;cellular organisms;Archaea;Euryarchaeota;Methanomicrobia;Methanosarcinales	1.45156	0.905403	0	0	0	2.35697
5579_contig_6066_4	hypothetical protein		1.45156	0.905403	0	0	0	2.35697
5datasets_contig_30083_2	hypothetical protein		2.35469	0	0	0	0	2.35469
5579_contig_34798_2	hypothetical protein	root;cellular organisms;Bacteria	2.35469	0	0	0	0	2.35469
5133_contig_8295_2	membrane protease subunit HflK	root;cellular organisms;Bacteria;Proteobacteria;delta/epsilon subdivisions;Deltaproteobacteria;Desulfobacterales;Desulfobacteraceae	2.35469	0	0	0	0	2.35469
3730_contig_9990_3	hypothetical protein	root;cellular organisms;Bacteria	2.35469	0	0	0	0	2.35469
3datasets_contig_7313_7	F-type H+-transporting ATPase subunit alpha	root;cellular organisms;Bacteria;Proteobacteria;delta/epsilon subdivisions;Epsilonproteobacteria;Campylobacterales	2.35469	0	0	0	0	2.35469
3datasets_contig_20126_3	proteasome alpha subunit	root;cellular organisms;Archaea;Euryarchaeota;Methanomicrobia;Methanosarcinales;Methanosarcinaceae;Methanohalophilus	2.35469	0	0	0	0	2.35469
BCs_pro_contig_14738_14738_1	proteasome alpha subunit	root;cellular organisms;Archaea;Euryarchaeota;Methanomicrobia;Methanosarcinales;Methanosarcinaceae	2.35469	0	0	0	0	2.35469
5133_contig_50697_1	manganese-dependent inorganic pyrophosphatase	root;cellular organisms;Bacteria	2.35469	0	0	0	0	2.35469
5133_contig_513_8	proteasome alpha subunit	root;cellular organisms;Archaea;Euryarchaeota;Methanomicrobia;Methanosarcinales	2.35469	0	0	0	0	2.35469
3730_contig_2939_3	hypothetical protein	root;cellular organisms;Bacteria;Proteobacteria;Alphaproteobacteria;Rhodobacterales;Rhodobacteraceae;Rhodobacter;Rhodobacter sphaeroides	2.35469	0	0	0	0	2.35469
3730_contig_56366_2	hypothetical protein	root;cellular organisms;Archaea;environmental samples;uncultured archaeon	2.35469	0	0	0	0	2.35469
3datasets_contig_75656_2	proteasome alpha subunit	root;cellular organisms;Archaea;Euryarchaeota;Methanomicrobia;Methanosarcinales;Methanosarcinaceae	2.35469	0	0	0	0	2.35469
3datasets_contig_765_9	proteasome alpha subunit	root;cellular organisms;Archaea;Euryarchaeota;Methanomicrobia;Methanosarcinales;Methanosarcinaceae	2.35469	0	0	0	0	2.35469
5579_contig_7030_1	membrane protease subunit HflK	root;cellular organisms;Bacteria;Proteobacteria;delta/epsilon subdivisions;Deltaproteobacteria;Desulfobacterales;Desulfobacteraceae	2.35469	0	0	0	0	2.35469
5133_contig_6110_2	molecular chaperone DnaK	root;cellular organisms;Bacteria;Proteobacteria;delta/epsilon subdivisions;Deltaproteobacteria;Desulfobacterales;Desulfobacteraceae	2.35469	0	0	0	0	2.35469
3730_contig_41_6	proteasome alpha subunit	root;cellular organisms;Archaea;Euryarchaeota;Methanomicrobia;Methanosarcinales	2.35469	0	0	0	0	2.35469
VO2_combined_contig_379802_1	hypothetical protein		2.35469	0	0	0	0	2.35469
gi|630830962|gb|KCZ72672.1|	methyl-coenzyme M reductase, gamma subunit	root;cellular organisms;Archaea;Euryarchaeota;Methanomicrobia;Methanosarcinales;Candidatus Methanoperedenaceae;Candidatus Methanoperedens;Candidatus Methanoperedens nitroreducens	2.35469	0	0	0	0	2.35469
3datasets_contig_7620_5	hypothetical protein	root;cellular organisms	2.35469	0	0	0	0	2.35469
5579_contig_15013_7	proteasome alpha subunit	root;cellular organisms;Archaea;Euryarchaeota;Methanomicrobia;Methanosarcinales;Methanosarcinaceae	2.35469	0	0	0	0	2.35469
3730_contig_8333_4	hypothetical protein	root;cellular organisms;Archaea;environmental samples	2.35469	0	0	0	0	2.35469
5133_contig_3930_6	hypothetical protein		2.35469	0	0	0	0	2.35469
ANME2a_01469	ACT domain-containing protein	root;cellular organisms;Archaea;Euryarchaeota;Methanomicrobia;Methanosarcinales;unclassified Methanosarcinales	0	0.96323	1.38686	0	0	2.35009
3datasets_contig_89401_7	hypothetical protein	root;cellular organisms;Archaea;Euryarchaeota;Methanomicrobia	0	0.96323	1.38686	0	0	2.35009
3datasets_contig_23282_1	hypothetical protein	root;cellular organisms;Bacteria;Proteobacteria;delta/epsilon subdivisions;Deltaproteobacteria	0	0.96323	1.38686	0	0	2.35009
5datasets_contig_254779_3	hypothetical protein	root;cellular organisms;Bacteria	0	0	2.32114	0	0	2.32114
5579_contig_7691_2	elongation factor 1-alpha	root;cellular organisms;Archaea;Euryarchaeota;Methanomicrobia;Methanomicrobiales	0	0	2.32114	0	0	2.32114
5133_contig_21245_2	hypothetical protein	root;cellular organisms;Bacteria	0	0	2.32114	0	0	2.32114
gi|492790830|ref|WP_005964485.1|	nitrite reductase	root;cellular organisms;Bacteria;Proteobacteria;Gammaproteobacteria;unclassified Gammaproteobacteria;sulfur-oxidizing symbionts	0.903128	0.96323	0	0.446809	0	2.31317
5133_contig_2333_6	elongation factor 2	root;cellular organisms;Archaea;Euryarchaeota;Methanomicrobia	2.30626	0	0	0	0	2.30626
3730_contig_1676_2	V/A-type H+-transporting ATPase subunit A		1.45156	0.847575	0	0	0	2.29914
5579_contig_18082_1	hypothetical protein		1.45156	0.847575	0	0	0	2.29914
gi|218778536|ref|YP_002429854.1|	bifunctional acetyl-CoA decarbonylase/synthase complex subunit alpha/beta	root;cellular organisms;Bacteria;Proteobacteria;delta/epsilon subdivisions;Deltaproteobacteria;Desulfobacterales;Desulfobacteraceae;Desulfatibacillum;Desulfatibacillum alkenivorans;Desulfatibacillum alkenivorans AK-01	0.951564	1.32919	0	0	0	2.28075
3730_contig_56858_1	twitching motility two-component system response regulator PilH	root;cellular organisms;Bacteria;Proteobacteria;delta/epsilon subdivisions;Deltaproteobacteria	0	1.27027	1	0	0	2.27027
5datasets_contig_405144_1	hypothetical protein	root;cellular organisms;Bacteria;Proteobacteria;delta/epsilon subdivisions;Deltaproteobacteria	0	1.27027	1	0	0	2.27027
gi|117924153|ref|YP_864770.1|	elongation factor Tu	root;cellular organisms;Bacteria;Proteobacteria;Alphaproteobacteria;Magnetococcales;Magnetococcaceae;Magnetococcus;Magnetococcus marinus;Magnetococcus marinus MC-1	0	1.25801	1	0	0	2.25801
gi|333985474|ref|YP_004514684.1|	translation elongation factor Tu	root;cellular organisms;Bacteria;Proteobacteria;Gammaproteobacteria;Methylococcales;Methylococcaceae;Methylomonas;Methylomonas methanica;Methylomonas methanica MC09	0	1.25801	1	0	0	2.25801
gi|74316421|ref|YP_314161.1|	elongation factor Tu	root;cellular organisms;Bacteria;Proteobacteria;Betaproteobacteria;Hydrogenophilales;Hydrogenophilaceae;Thiobacillus;Thiobacillus denitrificans;Thiobacillus denitrificans ATCC 25259	0	1.25801	1	0	0	2.25801
gi|220935506|ref|YP_002514405.1|	elongation factor Tu	root;cellular organisms;Bacteria;Proteobacteria;Gammaproteobacteria;Chromatiales;Ectothiorhodospiraceae;Thioalkalivibrio;Thioalkalivibrio sulfidiphilus;Thioalkalivibrio sulfidiphilus HL-EbGr7	0	1.25801	1	0	0	2.25801
gi|257095054|ref|YP_003168695.1|	translation elongation factor Tu	root;cellular organisms;Bacteria;Proteobacteria;Betaproteobacteria;unclassified Betaproteobacteria;Candidatus Accumulibacter;Candidatus Accumulibacter phosphatis;Candidatus Accumulibacter phosphatis clade IIA str. UW-1	0	1.25801	1	0	0	2.25801
gi|82701898|ref|YP_411464.1|	elongation factor Tu	root;cellular organisms;Bacteria;Proteobacteria;Betaproteobacteria;Nitrosomonadales;Nitrosomonadaceae;Nitrosospira;Nitrosospira multiformis;Nitrosospira multiformis ATCC 25196	0	1.25801	1	0	0	2.25801
3datasets_contig_185245_2	hypothetical protein		0	1.25801	1	0	0	2.25801
gi|343802564|gb|EGV20504.1|	translation elongation factor Tu	root;cellular organisms;Bacteria;Proteobacteria;Gammaproteobacteria;Chromatiales;Chromatiaceae;Thiocapsa;Thiocapsa marina;Thiocapsa marina 5811	0	1.25801	1	0	0	2.25801
gi|333788891|gb|EGL54773.1|	GTPase - translation elongation factor	root;cellular organisms;Bacteria;Proteobacteria;Gammaproteobacteria;Thiotrichales;Piscirickettsiaceae;Methylophaga;Methylophaga aminisulfidivorans;Methylophaga aminisulfidivorans MP	0	1.25801	1	0	0	2.25801
gi|242278644|ref|YP_002990773.1|	translation elongation factor Tu	root;cellular organisms;Bacteria;Proteobacteria;delta/epsilon subdivisions;Deltaproteobacteria;Desulfovibrionales;Desulfovibrionaceae;Desulfovibrio;Desulfovibrio salexigens;Desulfovibrio salexigens DSM 2638	0	1.25801	1	0	0	2.25801
gi|516742026|ref|WP_018077065.1|	elongation factor Tu	root;cellular organisms;Bacteria;Proteobacteria;Betaproteobacteria;Hydrogenophilales;Hydrogenophilaceae;Thiobacillus;Thiobacillus denitrificans	0	1.25801	1	0	0	2.25801
gi|349794518|gb|EGZ48332.1|	translation elongation factor Tu	root;cellular organisms;Bacteria;Proteobacteria;Gammaproteobacteria;Chromatiales;Ectothiorhodospiraceae;Thiorhodospira;Thiorhodospira sibirica;Thiorhodospira sibirica ATCC 700588	0	1.25801	1	0	0	2.25801
gi|333788903|gb|EGL54785.1|	GTPase - translation elongation factor	root;cellular organisms;Bacteria;Proteobacteria;Gammaproteobacteria;Thiotrichales;Piscirickettsiaceae;Methylophaga;Methylophaga aminisulfidivorans;Methylophaga aminisulfidivorans MP	0	1.25801	1	0	0	2.25801
3730_contig_55364_3	arylsulfatase	root;cellular organisms;Bacteria	1.80626	0	0	0.446809	0	2.25306
gi|333985467|ref|YP_004514677.1|	DNA-directed RNA polymerase subunit beta	root;cellular organisms;Bacteria;Proteobacteria;Gammaproteobacteria;Methylococcales;Methylococcaceae;Methylomonas;Methylomonas methanica;Methylomonas methanica MC09	0.903128	0.96323	0	0.371158	0	2.23752
gi|491516347|ref|WP_005373980.1|	DNA-directed RNA polymerase subunit beta	root;cellular organisms;Bacteria;Proteobacteria;Gammaproteobacteria;Methylococcales;Methylococcaceae;Methylomicrobium	0.903128	0.96323	0	0.371158	0	2.23752
gi|220935499|ref|YP_002514398.1|	DNA-directed RNA polymerase subunit beta	root;cellular organisms;Bacteria;Proteobacteria;Gammaproteobacteria;Chromatiales;Ectothiorhodospiraceae;Thioalkalivibrio;Thioalkalivibrio sulfidiphilus;Thioalkalivibrio sulfidiphilus HL-EbGr7	0.903128	0.96323	0	0.371158	0	2.23752
gi|492792828|ref|WP_005965394.1|	DNA-directed RNA polymerase subunit beta	root;cellular organisms;Bacteria;Proteobacteria;Gammaproteobacteria;unclassified Gammaproteobacteria;sulfur-oxidizing symbionts	0.903128	0.96323	0	0.371158	0	2.23752
gi|292492414|ref|YP_003527853.1|	DNA-directed RNA polymerase subunit beta	root;cellular organisms;Bacteria;Proteobacteria;Gammaproteobacteria;Chromatiales;Chromatiaceae;Nitrosococcus;Nitrosococcus halophilus;Nitrosococcus halophilus Nc 4	0.903128	0.96323	0	0.371158	0	2.23752
gi|343797941|gb|EGV15911.1|	DNA-directed RNA polymerase subunit beta	root;cellular organisms;Bacteria;Proteobacteria;Gammaproteobacteria;Chromatiales;Chromatiaceae;Thiocapsa;Thiocapsa marina;Thiocapsa marina 5811	0.903128	0.96323	0	0.371158	0	2.23752
gi|517695185|ref|WP_018865393.1|	DNA-directed RNA polymerase subunit beta	root;cellular organisms;Bacteria;Proteobacteria;Gammaproteobacteria;Chromatiales;Ectothiorhodospiraceae;Thioalkalivibrio	0.903128	0.96323	0	0.371158	0	2.23752
gi|493946557|ref|WP_006890497.1|	DNA-directed RNA polymerase subunit beta	root;cellular organisms;Bacteria;Proteobacteria;Gammaproteobacteria;Methylococcales;Methylococcaceae;Methylobacter;Methylobacter tundripaludum	0.903128	0.96323	0	0.371158	0	2.23752
gi|349794525|gb|EGZ48339.1|	DNA-directed RNA polymerase subunit beta	root;cellular organisms;Bacteria;Proteobacteria;Gammaproteobacteria;Chromatiales;Ectothiorhodospiraceae;Thiorhodospira;Thiorhodospira sibirica;Thiorhodospira sibirica ATCC 700588	0.903128	0.96323	0	0.371158	0	2.23752
5datasets_contig_157592_2	hypothetical protein	root;cellular organisms;Archaea;Euryarchaeota;Methanomicrobia	0	1.46323	0.773714	0	0	2.23694
3datasets_contig_77507_2	hypothetical protein	root;cellular organisms;Archaea;Euryarchaeota;Methanomicrobia;Methanosarcinales;Methanosarcinaceae	0	0.847575	1.38686	0	0	2.23443
3730_contig_5594_5	adenylate kinase	root;cellular organisms;Bacteria;Proteobacteria;delta/epsilon subdivisions;Deltaproteobacteria;Desulfobacterales;Desulfobacteraceae	1.45156	0	0.773714	0	0	2.22528
5579_contig_13030_6	adenylate kinase	root;cellular organisms;Bacteria;Proteobacteria;delta/epsilon subdivisions;Deltaproteobacteria;Desulfobacterales;Desulfobacteraceae	1.45156	0	0.773714	0	0	2.22528
VO1_contig_47882_2	hypothetical protein	root;cellular organisms;Bacteria;Proteobacteria;delta/epsilon subdivisions;Deltaproteobacteria;Desulfobacterales;Desulfobacteraceae	1.45156	0	0.773714	0	0	2.22528
3datasets_contig_9658_2	adenylate kinase	root;cellular organisms;Bacteria;Proteobacteria;delta/epsilon subdivisions;Deltaproteobacteria;Desulfobacterales;Desulfobacteraceae	1.45156	0	0.773714	0	0	2.22528
VO1_contig_201431_2	hypothetical protein		2.17735	0	0	0	0	2.17735
gi|258652554|ref|YP_003201710.1|	microcompartments protein	root;cellular organisms;Bacteria;Actinobacteria;Actinobacteria;Actinobacteridae;Actinomycetales;Frankineae;Nakamurellaceae;Nakamurella;Nakamurella multipartita;Nakamurella multipartita DSM 44233	0.903128	0	1.27371	0	0	2.17684
gi|258652547|ref|YP_003201703.1|	microcompartments protein	root;cellular organisms;Bacteria;Actinobacteria;Actinobacteria;Actinobacteridae;Actinomycetales;Frankineae;Nakamurellaceae;Nakamurella;Nakamurella multipartita;Nakamurella multipartita DSM 44233	0.903128	0	1.27371	0	0	2.17684
5datasets_contig_600456_3	hypothetical protein	root;cellular organisms;Bacteria;Tenericutes;Mollicutes;unclassified Mollicutes	0.903128	0	1.27371	0	0	2.17684
5133_contig_10584_3	adenylylsulfate reductase, subunit A	root;cellular organisms;Bacteria	1.40313	0	0.773714	0	0	2.17684
3730_contig_151106_1	hypothetical protein		0	1	0.773714	0.371158	0	2.14487
3730_contig_33061_8	F-type H+-transporting ATPase subunit beta		0	2.11911	0	0	0	2.11911
gi|152991794|ref|YP_001357515.1|	pyruvate flavodoxin oxidoreductase subunit gamma	root;cellular organisms;Bacteria;Proteobacteria;delta/epsilon subdivisions;Epsilonproteobacteria;unclassified Epsilonproteobacteria;Sulfurovum;Sulfurovum sp. NBC37-1	0	2.11784	0	0	0	2.11784
5datasets_contig_221826_2	hypothetical protein	root;cellular organisms;Bacteria;Proteobacteria;delta/epsilon subdivisions;Epsilonproteobacteria	0	2.11784	0	0	0	2.11784
GZ9C4_6	methyl coenzyme M reductase subunit beta	root;cellular organisms;Archaea;environmental samples;uncultured archaeon GZfos9C4	0	0	1.16057	0	0.946667	2.10724
gi|404494442|ref|YP_006718548.1|	chaperonin GroEL	root;cellular organisms;Bacteria;Proteobacteria;delta/epsilon subdivisions;Deltaproteobacteria;Desulfuromonadales;Pelobacteraceae;Pelobacter;Pelobacter carbinolicus;Pelobacter carbinolicus DSM 2380	0	0	0.773714	1.27266	0	2.04637
3datasets_contig_79476_4	6-phosphofructokinase 1	root;cellular organisms;Bacteria;Proteobacteria	1	1	0	0	0	2
gi|491512576|ref|WP_005370210.1|	NAD(P) transhydrogenase subunit alpha	root;cellular organisms;Bacteria;Proteobacteria;Gammaproteobacteria;Methylococcales;Methylococcaceae;Methylomicrobium	0	2	0	0	0	2
gi|220918223|ref|YP_002493527.1|	succinate dehydrogenase flavoprotein subunit	root;cellular organisms;Bacteria;Proteobacteria;delta/epsilon subdivisions;Deltaproteobacteria;Myxococcales;Cystobacterineae;Anaeromyxobacteraceae;Anaeromyxobacter;Anaeromyxobacter dehalogenans;Anaeromyxobacter dehalogenans 2CP-1	0	0	0	2	0	2
3datasets_contig_49373_3	aminotransferase	root;cellular organisms;Archaea	0	0	2	0	0	2
5datasets_contig_116127_3	succinate dehydrogenase flavoprotein subunit	root;cellular organisms;Bacteria	0	0	0	2	0	2
5133_contig_7492_5	large subunit ribosomal protein L11	root;cellular organisms;Bacteria;Proteobacteria;delta/epsilon subdivisions;Epsilonproteobacteria;Campylobacterales	2	0	0	0	0	2
5133_contig_752_4	hypothetical protein	root;cellular organisms;Archaea;Euryarchaeota;Methanomicrobia;Methanosarcinales	2	0	0	0	0	2
5datasets_contig_619080_2	elongation factor 1-alpha	root;cellular organisms;Archaea;environmental samples	1	0	1	0	0	2
gi|93456615|gb|EAT06723.1|	ATP synthase F1, beta subunit	root;cellular organisms;Bacteria;Proteobacteria;delta/epsilon subdivisions;Deltaproteobacteria;unclassified Deltaproteobacteria;unclassified Deltaproteobacteria (miscellaneous);delta proteobacterium MLMS-1	0	0	0	2	0	2
5datasets_contig_14471_1	hypothetical protein		1	0	1	0	0	2
gi|292493830|ref|YP_003529269.1|	NAD(P) transhydrogenase subunit alpha	root;cellular organisms;Bacteria;Proteobacteria;Gammaproteobacteria;Chromatiales;Chromatiaceae;Nitrosococcus;Nitrosococcus halophilus;Nitrosococcus halophilus Nc 4	0	2	0	0	0	2
5datasets_contig_7113_2	6-phosphofructokinase 1	root;cellular organisms;Bacteria;Proteobacteria;Gammaproteobacteria;Chromatiales;Chromatiaceae	1	1	0	0	0	2
VO2_combined_contig_147489_1	hypothetical protein		2	0	0	0	0	2
3730_contig_5146_3	hypothetical protein	root;cellular organisms;Archaea;Euryarchaeota	2	0	0	0	0	2
5133_contig_15650_2	hypothetical protein		2	0	0	0	0	2
GZ11H11_27	hypothetical protein	root;cellular organisms;Archaea;environmental samples;uncultured archaeon GZfos11H11	0	0	2	0	0	2
3datasets_contig_77065_1	aminotransferase	root;cellular organisms;Bacteria;Proteobacteria;delta/epsilon subdivisions;Deltaproteobacteria;Desulfuromonadales;Geobacteraceae	0	0	2	0	0	2
gi|51244649|ref|YP_064533.1|	dissimilatory sulfite reductase, alpha subunit	root;cellular organisms;Bacteria;Proteobacteria;delta/epsilon subdivisions;Deltaproteobacteria;Desulfobacterales;Desulfobulbaceae;Desulfotalea;Desulfotalea psychrophila;Desulfotalea psychrophila LSv54	2	0	0	0	0	2
5datasets_contig_43867_3	hypothetical protein	root;cellular organisms;Archaea;environmental samples;uncultured archaeon	2	0	0	0	0	2
5datasets_contig_48442_2	hypothetical protein		0	2	0	0	0	2
5datasets_contig_3141_2	hypothetical protein		2	0	0	0	0	2
BCs_pro_contig_00553_553_1	glutamine synthetase	root;cellular organisms;Bacteria	0	1	1	0	0	2
gi|517692801|ref|WP_018863009.1|	rod shape-determining protein Mbl	root;cellular organisms;Bacteria;Proteobacteria;Gammaproteobacteria;Chromatiales;Ectothiorhodospiraceae;Thioalkalivibrio	1	0	1	0	0	2
5datasets_contig_59217_2	hypothetical protein	root;cellular organisms;Bacteria;Proteobacteria;delta/epsilon subdivisions;Deltaproteobacteria;Desulfobacterales;Desulfobacteraceae;Desulfobacterium;environmental samples;uncultured Desulfobacterium sp.	2	0	0	0	0	2
gi|492780949|ref|WP_005962059.1|	NAD(P) transhydrogenase subunit alpha	root;cellular organisms;Bacteria;Proteobacteria;Gammaproteobacteria;unclassified Gammaproteobacteria;sulfur-oxidizing symbionts;endosymbiont of Riftia pachyptila	0	2	0	0	0	2
5579_contig_61298_2	hypothetical protein	root;cellular organisms;Bacteria;Spirochaetes;Spirochaetia;Spirochaetales;Spirochaetaceae;Spirochaeta;Spirochaeta thermophila;Spirochaeta thermophila DSM 6192	0	0	2	0	0	2
5datasets_contig_22522_2	hypothetical protein	root;cellular organisms;Archaea;Euryarchaeota;Methanomicrobia;Methanosarcinales;Candidatus Methanoperedenaceae;Candidatus Methanoperedens;Candidatus Methanoperedens nitroreducens	0	2	0	0	0	2
5579_contig_33102_4	hypothetical protein	root;cellular organisms;Bacteria;Proteobacteria;delta/epsilon subdivisions;Deltaproteobacteria;Desulfobacterales;Desulfobacteraceae	2	0	0	0	0	2
5datasets_contig_21067_5	hypothetical protein	root;cellular organisms;Bacteria	0	0	2	0	0	2
gi|292490700|ref|YP_003526139.1|	MreB/Mrl family cell shape determining protein	root;cellular organisms;Bacteria;Proteobacteria;Gammaproteobacteria;Chromatiales;Chromatiaceae;Nitrosococcus;Nitrosococcus halophilus;Nitrosococcus halophilus Nc 4	1	0	1	0	0	2
gi|93450006|gb|EAT01398.1|	Sulfite reductase, dissimilatory-type alpha subunit	root;cellular organisms;Bacteria;Proteobacteria;delta/epsilon subdivisions;Deltaproteobacteria;unclassified Deltaproteobacteria;unclassified Deltaproteobacteria (miscellaneous);delta proteobacterium MLMS-1	2	0	0	0	0	2
5133_contig_52954_2	hypothetical protein	root;cellular organisms;Archaea;environmental samples	0	0	2	0	0	2
5datasets_contig_72014_2	hypothetical protein		2	0	0	0	0	2
5datasets_contig_277455_5	F-type H+-transporting ATPase subunit beta	root;cellular organisms;Bacteria;Bacteroidetes/Chlorobi group;Bacteroidetes;Flavobacteriia;Flavobacteriales;Flavobacteriaceae	0	2	0	0	0	2
3730_contig_32997_5	F-type H+-transporting ATPase subunit beta		0	2	0	0	0	2
gi|492784938|ref|WP_005962807.1|	rod shape-determining protein Mbl	root;cellular organisms;Bacteria;Proteobacteria;Gammaproteobacteria;unclassified Gammaproteobacteria;sulfur-oxidizing symbionts	1	0	1	0	0	2
gi|253699549|ref|YP_003020738.1|	succinate dehydrogenase flavoprotein subunit	root;cellular organisms;Bacteria;Proteobacteria;delta/epsilon subdivisions;Deltaproteobacteria;Desulfuromonadales;Geobacteraceae;Geobacter;Geobacter sp. M21	0	0	0	2	0	2
5datasets_contig_12345_3	hypothetical protein	root;cellular organisms;Archaea;Euryarchaeota;Methanomicrobia	0	2	0	0	0	2
5579_contig_114107_1	hypothetical protein		2	0	0	0	0	2
3datasets_contig_4431_4	adenylate kinase		2	0	0	0	0	2
5579_contig_10212_7	hypothetical protein	root;cellular organisms;Bacteria	0	1	1	0	0	2
5datasets_contig_2927_3	hypothetical protein	root;cellular organisms;Bacteria	2	0	0	0	0	2
3datasets_contig_15131_3	large subunit ribosomal protein L11	root;cellular organisms;Bacteria;Proteobacteria;delta/epsilon subdivisions;Epsilonproteobacteria	2	0	0	0	0	2
5datasets_contig_41490_2	hypothetical protein	root;cellular organisms;Bacteria;Proteobacteria;delta/epsilon subdivisions;Epsilonproteobacteria;unclassified Epsilonproteobacteria;Sulfurovum	2	0	0	0	0	2
3datasets_contig_2784_2	succinate dehydrogenase flavoprotein subunit	root;cellular organisms;Bacteria	0	0	0	2	0	2
3datasets_contig_3159_10	adenylate kinase		2	0	0	0	0	2
3730_contig_4950_24	small subunit ribosomal protein S5	root;cellular organisms;Archaea;Euryarchaeota;Methanomicrobia	2	0	0	0	0	2
3730_contig_4950_30	adenylate kinase		2	0	0	0	0	2
5datasets_contig_13915_6	hypothetical protein	root;cellular organisms;Bacteria;Proteobacteria;delta/epsilon subdivisions;Deltaproteobacteria;Desulfobacterales;Desulfobacteraceae	2	0	0	0	0	2
gi|152991784|ref|YP_001357505.1|	50S ribosomal protein L13	root;cellular organisms;Bacteria;Proteobacteria;delta/epsilon subdivisions;Epsilonproteobacteria;unclassified Epsilonproteobacteria;Sulfurovum;Sulfurovum sp. NBC37-1	1	1	0	0	0	2
5datasets_contig_56921_2	hypothetical protein		2	0	0	0	0	2
5133_contig_2322_28	adenylate kinase	root;cellular organisms;Archaea;Euryarchaeota;Methanomicrobia;Methanosarcinales	2	0	0	0	0	2
gi|93452961|gb|EAT03460.1|	ATP synthase F1, beta subunit	root;cellular organisms;Bacteria;Proteobacteria;delta/epsilon subdivisions;Deltaproteobacteria;unclassified Deltaproteobacteria;unclassified Deltaproteobacteria (miscellaneous);delta proteobacterium MLMS-1	0	0	0	2	0	2
5datasets_contig_20628_2	hypothetical protein	root;cellular organisms;Archaea	1	0	1	0	0	2
gi|152991723|ref|YP_001357444.1|	50S ribosomal protein L11	root;cellular organisms;Bacteria;Proteobacteria;delta/epsilon subdivisions;Epsilonproteobacteria;unclassified Epsilonproteobacteria;Sulfurovum;Sulfurovum sp. NBC37-1	2	0	0	0	0	2
3datasets_contig_6637_3	ribose-phosphate pyrophosphokinase	root;cellular organisms;Bacteria	2	0	0	0	0	2
gi|313205438|ref|YP_004044095.1|	succinate dehydrogenase subunit a	root;cellular organisms;Bacteria;Bacteroidetes/Chlorobi group;Bacteroidetes;Bacteroidia;Bacteroidales;Porphyromonadaceae;Paludibacter;Paludibacter propionicigenes;Paludibacter propionicigenes WB4	0	0	0	2	0	2
gi|494437261|ref|WP_007230540.1|	transcription termination factor Rho	root;cellular organisms;Bacteria;Proteobacteria;Gammaproteobacteria;unclassified Gammaproteobacteria;OMG group;OM60 clade;marine gamma proteobacterium HTCC2148	0	1	0	1	0	2
5579_contig_1557_8	hypothetical protein		2	0	0	0	0	2
5datasets_contig_3424_1	two-component system, cell cycle sensor histidine kinase and response regulator CckA	root;cellular organisms;Bacteria;Proteobacteria;delta/epsilon subdivisions;Deltaproteobacteria	2	0	0	0	0	2
gi|117925409|ref|YP_866026.1|	NAD(P) transhydrogenase subunit alpha	root;cellular organisms;Bacteria;Proteobacteria;Alphaproteobacteria;Magnetococcales;Magnetococcaceae;Magnetococcus;Magnetococcus marinus;Magnetococcus marinus MC-1	0	2	0	0	0	2
gi|220933699|ref|YP_002512598.1|	rod shape-determining protein MreB	root;cellular organisms;Bacteria;Proteobacteria;Gammaproteobacteria;Chromatiales;Ectothiorhodospiraceae;Thioalkalivibrio;Thioalkalivibrio sulfidiphilus;Thioalkalivibrio sulfidiphilus HL-EbGr7	1	0	1	0	0	2
3datasets_contig_90071_2	hypothetical protein	root;cellular organisms;Archaea;environmental samples	0	0	2	0	0	2
3730_contig_15419_2	carbon-monoxide dehydrogenase catalytic subunit	root;cellular organisms;Bacteria;Proteobacteria;delta/epsilon subdivisions;Deltaproteobacteria;Desulfobacterales;Desulfobacteraceae;Desulfatiglans;Desulfatiglans anilini	1	0	1	0	0	2
3datasets_contig_75207_2	hypothetical protein	root;cellular organisms;Bacteria;Proteobacteria;delta/epsilon subdivisions;Deltaproteobacteria;Desulfobacterales	2	0	0	0	0	2
5datasets_contig_37170_2	hypothetical protein		2	0	0	0	0	2
gi|349791120|gb|EGZ45012.1|	cell shape determining protein, MreB/Mrl family	root;cellular organisms;Bacteria;Proteobacteria;Gammaproteobacteria;Chromatiales;Ectothiorhodospiraceae;Thiorhodospira;Thiorhodospira sibirica;Thiorhodospira sibirica ATCC 700588	1	0	1	0	0	2
gi|88603789|ref|YP_503967.1|	thermosome	root;cellular organisms;Archaea;Euryarchaeota;Methanomicrobia;Methanomicrobiales;Methanospirillaceae;Methanospirillum;Methanospirillum hungatei;Methanospirillum hungatei JF-1	0	2	0	0	0	2
gi|109899633|ref|YP_662888.1|	phosphoglycerate kinase	root;cellular organisms;Bacteria;Proteobacteria;Gammaproteobacteria;Alteromonadales;Pseudoalteromonadaceae;Pseudoalteromonas;Pseudoalteromonas atlantica;Pseudoalteromonas atlantica T6c	0	2	0	0	0	2
gi|182412493|ref|YP_001817559.1|	succinate dehydrogenase flavoprotein subunit	root;cellular organisms;Bacteria;Chlamydiae/Verrucomicrobia group;Verrucomicrobia;Opitutae;Opitutales;Opitutaceae;Opitutus;Opitutus terrae;Opitutus terrae PB90-1	0	0	0	2	0	2
5datasets_contig_177529_3	dissimilatory sulfite reductase, beta subunit	root;cellular organisms;Archaea;environmental samples	2	0	0	0	0	2
5datasets_contig_530691_7	hypothetical protein	root;cellular organisms;Bacteria	0	1	0	1	0	2
gi|86159355|ref|YP_466140.1|	succinate dehydrogenase flavoprotein subunit	root;cellular organisms;Bacteria;Proteobacteria;delta/epsilon subdivisions;Deltaproteobacteria;Myxococcales;Cystobacterineae;Anaeromyxobacteraceae;Anaeromyxobacter;Anaeromyxobacter dehalogenans;Anaeromyxobacter dehalogenans 2CP-C	0	0	0	2	0	2
5133_contig_279_21	dissimilatory sulfite reductase, beta subunit	root;cellular organisms;Bacteria;Proteobacteria;delta/epsilon subdivisions;Deltaproteobacteria;Desulfobacterales;Desulfobacteraceae	2	0	0	0	0	2
gi|493949967|ref|WP_006893859.1|	NAD(P) transhydrogenase subunit alpha	root;cellular organisms;Bacteria;Proteobacteria;Gammaproteobacteria;Methylococcales;Methylococcaceae;Methylobacter;Methylobacter tundripaludum	0	2	0	0	0	2
3datasets_contig_5379_4	hypothetical protein	root;cellular organisms;Bacteria;Proteobacteria;Gammaproteobacteria	2	0	0	0	0	2
3datasets_contig_2108_16	hypothetical protein		2	0	0	0	0	2
5datasets_contig_1321_3	hypothetical protein	root;cellular organisms;Bacteria	2	0	0	0	0	2
gi|492796807|ref|WP_005966431.1|	6-phosphofructokinase	root;cellular organisms;Bacteria;Proteobacteria;Gammaproteobacteria;unclassified Gammaproteobacteria;sulfur-oxidizing symbionts;endosymbiont of Riftia pachyptila	1	1	0	0	0	2
5datasets_contig_344660_1	hypothetical protein	root;cellular organisms;Archaea;Euryarchaeota;Methanomicrobia;Methanomicrobiales;Methanomicrobiaceae	0	2	0	0	0	2
gi|116328391|ref|YP_798111.1|	succinate dehydrogenase flavoprotein subunit	root;cellular organisms;Bacteria;Spirochaetes;Spirochaetia;Spirochaetales;Leptospiraceae;Leptospira;Leptospira borgpetersenii;Leptospira borgpetersenii serovar Hardjo-bovis;Leptospira borgpetersenii serovar Hardjo-bovis str. L550	0	0	0	2	0	2
ANME2a_00111	Adenylate kinase (EC 2.7.4.3)	root;cellular organisms;Archaea;Euryarchaeota;Methanomicrobia;Methanosarcinales;unclassified Methanosarcinales	2	0	0	0	0	2
gi|322420897|ref|YP_004200120.1|	succinate dehydrogenase or fumarate reductase, flavoprotein subunit	root;cellular organisms;Bacteria;Proteobacteria;delta/epsilon subdivisions;Deltaproteobacteria;Desulfuromonadales;Geobacteraceae;Geobacter;Geobacter sp. M18	0	0	0	2	0	2
5datasets_contig_498040_1	hypothetical protein		1	0	0	1	0	2
gi|218888110|ref|YP_002437431.1|	basic membrane lipoprotein	root;cellular organisms;Bacteria;Proteobacteria;delta/epsilon subdivisions;Deltaproteobacteria;Desulfovibrionales;Desulfovibrionaceae;Desulfovibrio;Desulfovibrio vulgaris;Desulfovibrio vulgaris str. 'Miyazaki F'	0	1	0	1	0	2
3datasets_contig_1451_3	hypothetical protein		1	0	1	0	0	2
3datasets_contig_20409_2	hypothetical protein	root;cellular organisms;Bacteria;Proteobacteria;Gammaproteobacteria	0	1	0	1	0	2
gi|385343353|gb|EIF50075.1|	50S ribosomal protein L11	root;cellular organisms;Bacteria;Proteobacteria;delta/epsilon subdivisions;Epsilonproteobacteria;unclassified Epsilonproteobacteria;Sulfurovum;Sulfurovum sp. AR	2	0	0	0	0	2
5133_contig_6175_8	hypothetical protein	root;cellular organisms;Bacteria;Proteobacteria;delta/epsilon subdivisions;Deltaproteobacteria;Desulfobacterales;Desulfobacteraceae	2	0	0	0	0	2
5133_contig_59852_1	hypothetical protein		1	0	1	0	0	2
VO2_combined_contig_379840_1	hypothetical protein		2	0	0	0	0	2
5133_contig_45119_2	hypothetical protein	root;cellular organisms;Bacteria;Proteobacteria;delta/epsilon subdivisions;Epsilonproteobacteria	1	1	0	0	0	2
BCs_pro_contig_18319_18319_1	F-type H+-transporting ATPase subunit beta		0	0	0	2	0	2
3730_contig_638_17	hypothetical protein	root;cellular organisms;Archaea;Euryarchaeota;Methanomicrobia;Methanosarcinales;Candidatus Methanoperedenaceae;Candidatus Methanoperedens;Candidatus Methanoperedens nitroreducens	2	0	0	0	0	2
3730_contig_7002_3	pyruvate ferredoxin oxidoreductase, gamma subunit	root;cellular organisms;Archaea;environmental samples	0	0	2	0	0	2
5579_contig_22076_5	hypothetical protein	root;cellular organisms;Archaea;Euryarchaeota;Methanomicrobia;Methanosarcinales;Candidatus Methanoperedenaceae;Candidatus Methanoperedens;Candidatus Methanoperedens nitroreducens	2	0	0	0	0	2
5datasets_contig_29897_3	hypothetical protein		2	0	0	0	0	2
5579_contig_420_7	hypothetical protein		2	0	0	0	0	2
3datasets_contig_204905_2	F-type H+-transporting ATPase subunit beta		0	2	0	0	0	2
3730_contig_21741_1	ribose-phosphate pyrophosphokinase	root;cellular organisms;Bacteria	2	0	0	0	0	2
3datasets_contig_7816_2	chaperonin GroEL		2	0	0	0	0	2
5datasets_contig_160653_3	methenyltetrahydromethanopterin cyclohydrolase	root;cellular organisms;Archaea;Euryarchaeota;Methanomicrobia;Methanosarcinales;Candidatus Methanoperedenaceae;Candidatus Methanoperedens;Candidatus Methanoperedens nitroreducens	2	0	0	0	0	2
gi|493521261|ref|WP_006475382.1|	NAD(P) transhydrogenase subunit alpha	root;cellular organisms;Bacteria;Proteobacteria;Gammaproteobacteria;unclassified Gammaproteobacteria;sulfur-oxidizing symbionts;endosymbiont of Tevnia jerichonana	0	2	0	0	0	2
gi|333787387|gb|EGL53271.1|	actin-like ATPase involved in cell morphogenesis	root;cellular organisms;Bacteria;Proteobacteria;Gammaproteobacteria;Thiotrichales;Piscirickettsiaceae;Methylophaga;Methylophaga aminisulfidivorans;Methylophaga aminisulfidivorans MP	1	0	1	0	0	2
5datasets_contig_264687_2	hypothetical protein		2	0	0	0	0	2
5datasets_contig_3933_5	succinate dehydrogenase flavoprotein subunit	root;cellular organisms;Bacteria;Proteobacteria;delta/epsilon subdivisions;Deltaproteobacteria;Desulfobacterales;Desulfobacteraceae	0	0	0	2	0	2
VO1_contig_53391_1	hypothetical protein	root;cellular organisms;Archaea;environmental samples;uncultured archaeon	2	0	0	0	0	2
3datasets_contig_108817_1	hypothetical protein		0	2	0	0	0	2
gi|94971358|ref|YP_593406.1|	ATP synthase F0F1 subunit beta	root;cellular organisms;Bacteria;Fibrobacteres/Acidobacteria group;Acidobacteria;Acidobacteriia;Acidobacteriales;Acidobacteriaceae;Candidatus Koribacter;Candidatus Koribacter versatilis;Candidatus Koribacter versatilis Ellin345	0	0	0	2	0	2
5579_contig_22400_1	hypothetical protein	root;cellular organisms;Archaea	1	0	1	0	0	2
5datasets_contig_3235_3	hypothetical protein	root;cellular organisms;Archaea;Euryarchaeota;Methanomicrobia;Methanosarcinales;Candidatus Methanoperedenaceae;Candidatus Methanoperedens;Candidatus Methanoperedens nitroreducens	2	0	0	0	0	2
5datasets_contig_265355_1	hypothetical protein	root;cellular organisms;Bacteria;Proteobacteria;delta/epsilon subdivisions;Epsilonproteobacteria	1	1	0	0	0	2
gi|493521712|ref|WP_006475818.1|	6-phosphofructokinase	root;cellular organisms;Bacteria;Proteobacteria;Gammaproteobacteria;unclassified Gammaproteobacteria;sulfur-oxidizing symbionts;endosymbiont of Tevnia jerichonana	1	1	0	0	0	2
ANME2a_01178	L-glutamine synthetase (EC 6.3.1.2)	root;cellular organisms;Archaea;Euryarchaeota;Methanomicrobia;Methanosarcinales;unclassified Methanosarcinales	0	1	1	0	0	2
5datasets_contig_423440_1	hypothetical protein		2	0	0	0	0	2
5133_contig_7897_2	hypothetical protein	root;cellular organisms;Archaea;environmental samples	0	0	2	0	0	2
3datasets_contig_115640_1	DNA-directed RNA polymerase subunit B	root;cellular organisms;Bacteria;Proteobacteria;delta/epsilon subdivisions;Deltaproteobacteria;Desulfuromonadales;Geobacteraceae	0	0.981615	1	0	0	1.98162
3730_contig_2094_11	DNA-directed RNA polymerase subunit beta	root;cellular organisms;Archaea;Euryarchaeota;Methanomicrobia;Methanomicrobiales;Methanomicrobiaceae	0	0.981615	1	0	0	1.98162
gi|330507364|ref|YP_004383792.1|	DNA-directed RNA polymerase subunit B'	root;cellular organisms;Archaea;Euryarchaeota;Methanomicrobia;Methanosarcinales;Methanosaetaceae;Methanosaeta;Methanosaeta concilii;Methanosaeta concilii GP6	0	0.981615	1	0	0	1.98162
5datasets_contig_68588_2	malate dehydrogenase	root;cellular organisms;Bacteria;Proteobacteria;delta/epsilon subdivisions;Deltaproteobacteria;Desulfobacterales;Desulfobacteraceae	0	0.981615	0	1	0	1.98162
gi|51244513|ref|YP_064397.1|	malate dehydrogenase	root;cellular organisms;Bacteria;Proteobacteria;delta/epsilon subdivisions;Deltaproteobacteria;Desulfobacterales;Desulfobulbaceae;Desulfotalea;Desulfotalea psychrophila;Desulfotalea psychrophila LSv54	0	0.981615	0	1	0	1.98162
3730_contig_3329_2	DNA-directed RNA polymerase subunit B	root;cellular organisms;Archaea;Euryarchaeota	0	0.981615	1	0	0	1.98162
gi|386001092|ref|YP_005919391.1|	DNA-directed RNA polymerase subunit B'	root;cellular organisms;Archaea;Euryarchaeota;Methanomicrobia;Methanosarcinales;Methanosaetaceae;Methanosaeta;Methanosaeta harundinacea;Methanosaeta harundinacea 6Ac	0	0.981615	1	0	0	1.98162
5datasets_contig_76039_1	hypothetical protein	root;cellular organisms;Archaea;Euryarchaeota;Methanomicrobia	0	0.981615	1	0	0	1.98162
3datasets_contig_68231_2	DNA-directed RNA polymerase subunit B	root;cellular organisms;Archaea;Euryarchaeota	0	0.981615	1	0	0	1.98162
gi|73671121|ref|YP_307136.1|	DNA-directed RNA polymerase, subunit B'	root;cellular organisms;Archaea;Euryarchaeota;Methanomicrobia;Methanosarcinales;Methanosarcinaceae;Methanosarcina;Methanosarcina barkeri;Methanosarcina barkeri str. Fusaro	0	0.981615	1	0	0	1.98162
3datasets_contig_26587_4	adenylylsulfate reductase, subunit A	root;cellular organisms;Bacteria	0	0.981615	0	1	0	1.98162
gi|349796481|gb|EGZ50268.1|	Malate dehydrogenase	root;cellular organisms;Bacteria;Proteobacteria;Gammaproteobacteria;Chromatiales;Ectothiorhodospiraceae;Thiorhodospira;Thiorhodospira sibirica;Thiorhodospira sibirica ATCC 700588	0	0.981615	0	1	0	1.98162
3datasets_contig_84143_1	hypothetical protein	root;cellular organisms;Bacteria	1	0.981615	0	0	0	1.98162
gi|294495209|ref|YP_003541702.1|	DNA-directed RNA polymerase, subunit B'	root;cellular organisms;Archaea;Euryarchaeota;Methanomicrobia;Methanosarcinales;Methanosarcinaceae;Methanohalophilus;Methanohalophilus mahii;Methanohalophilus mahii DSM 5219	0	0.981615	1	0	0	1.98162
gi|20090128|ref|NP_616203.1|	DNA-directed RNA polymerase subunit B'	root;cellular organisms;Archaea;Euryarchaeota;Methanomicrobia;Methanosarcinales;Methanosarcinaceae;Methanosarcina;Methanosarcina acetivorans;Methanosarcina acetivorans C2A	0	0.981615	1	0	0	1.98162
3730_contig_27235_2	malate dehydrogenase	root;cellular organisms;Bacteria	0	0.981615	0	1	0	1.98162
5133_contig_950_9	hypothetical protein	root;cellular organisms;Archaea;Euryarchaeota;Methanomicrobia;Methanosarcinales	0	0.981615	1	0	0	1.98162
ANME2a_00061	thermosome subunit	root;cellular organisms;Archaea;Euryarchaeota;Methanomicrobia;Methanosarcinales;unclassified Methanosarcinales	1	0.981615	0	0	0	1.98162
ANME2a_00096	DNA-directed RNA polymerase, subunit B' (EC 2.7.7.6)	root;cellular organisms;Archaea;Euryarchaeota;Methanomicrobia;Methanosarcinales;unclassified Methanosarcinales	0	0.981615	1	0	0	1.98162
5datasets_contig_123814_2	hypothetical protein	root;cellular organisms;Archaea;Euryarchaeota	0	0.981615	1	0	0	1.98162
5579_contig_20219_2	hypothetical protein	root;cellular organisms;Archaea;Euryarchaeota	0	0.981615	1	0	0	1.98162
gi|116753353|ref|YP_842471.1|	DNA-directed RNA polymerase subunit B'	root;cellular organisms;Archaea;Euryarchaeota;Methanomicrobia;Methanosarcinales;Methanosaetaceae;Methanosaeta;Methanosaeta thermophila;Methanosaeta thermophila PT	0	0.981615	1	0	0	1.98162
5datasets_contig_286397_1	hypothetical protein	root;cellular organisms;Bacteria;Proteobacteria;delta/epsilon subdivisions;Deltaproteobacteria;unclassified Deltaproteobacteria;unclassified Deltaproteobacteria (miscellaneous);delta proteobacterium NaphS2	0	0.981615	0	1	0	1.98162
5datasets_contig_64710_3	hypothetical protein	root;cellular organisms;Archaea;Euryarchaeota;Methanomicrobia;Methanomicrobiales	0	0.981615	1	0	0	1.98162
3datasets_contig_31405_4	hypothetical protein	root;cellular organisms;Archaea;Euryarchaeota;Methanomicrobia;Methanosarcinales;Methanosarcinaceae;Methanosalsum;Methanosalsum zhilinae	0	0.981615	1	0	0	1.98162
gi|336476452|ref|YP_004615593.1|	DNA-directed RNA polymerase subunit B	root;cellular organisms;Archaea;Euryarchaeota;Methanomicrobia;Methanosarcinales;Methanosarcinaceae;Methanosalsum;Methanosalsum zhilinae;Methanosalsum zhilinae DSM 4017	0	0.981615	1	0	0	1.98162
3730_contig_64284_2	hypothetical protein	root;cellular organisms;Bacteria;Proteobacteria;delta/epsilon subdivisions;Deltaproteobacteria;Desulfobacterales	1	0.981615	0	0	0	1.98162
gi|91773159|ref|YP_565851.1|	DNA-directed RNA polymerase subunit B'	root;cellular organisms;Archaea;Euryarchaeota;Methanomicrobia;Methanosarcinales;Methanosarcinaceae;Methanococcoides;Methanococcoides burtonii;Methanococcoides burtonii DSM 6242	0	0.981615	1	0	0	1.98162
5133_contig_792_5	hypothetical protein	root;cellular organisms;Archaea;Euryarchaeota;Methanomicrobia;Methanosarcinales	0	0.981615	1	0	0	1.98162
VO1_contig_11579_2	hypothetical protein	root;cellular organisms;Archaea;Euryarchaeota;Methanomicrobia;Methanosarcinales;Methanosarcinaceae;Methanosalsum;Methanosalsum zhilinae	0	0.981615	1	0	0	1.98162
gi|223896517|gb|EEF62959.1|	histone family protein DNA-binding protein	root;cellular organisms;Bacteria;Chlamydiae/Verrucomicrobia group;Verrucomicrobia;Verrucomicrobiae;Verrucomicrobiales;Verrucomicrobia subdivision 3;Pedosphaera;Pedosphaera parvula;Pedosphaera parvula Ellin514	0	1.98162	0	0	0	1.98162
BCs_pro_contig_21798_21798_1	methylenetetrahydromethanopterin dehydrogenase	root;cellular organisms;Archaea;Euryarchaeota;Methanomicrobia;Methanosarcinales;Methanosarcinaceae	0	1.98162	0	0	0	1.98162
5datasets_contig_6641_4	hypothetical protein	root;cellular organisms;Bacteria;Proteobacteria;delta/epsilon subdivisions;Deltaproteobacteria;Desulfuromonadales;Geobacteraceae;Geobacter	0	0.96323	1	0	0	1.96323
5579_contig_1270_2	hypothetical protein	root;cellular organisms;Archaea;Euryarchaeota;Methanomicrobia	0	0.96323	1	0	0	1.96323
gi|491516335|ref|WP_005373968.1|	elongation factor Tu	root;cellular organisms;Bacteria;Proteobacteria;Gammaproteobacteria;Methylococcales;Methylococcaceae;Methylomicrobium	1	0.96323	0	0	0	1.96323
5datasets_contig_35142_1	hypothetical protein	root;cellular organisms;Archaea;Euryarchaeota;Methanomicrobia	0	0.96323	1	0	0	1.96323
5579_contig_14325_2	enolase	root;cellular organisms;Bacteria;Proteobacteria;delta/epsilon subdivisions;Deltaproteobacteria	1	0.96323	0	0	0	1.96323
gi|124268642|ref|YP_001022646.1|	elongation factor Tu	root;cellular organisms;Bacteria;Proteobacteria;Betaproteobacteria;Burkholderiales;unclassified Burkholderiales;Burkholderiales Genera incertae sedis;Methylibium;Methylibium petroleiphilum;Methylibium petroleiphilum PM1	1	0.96323	0	0	0	1.96323
3730_contig_11317_2	hypothetical protein		0	0.96323	0	1	0	1.96323
5datasets_contig_216003_1	hypothetical protein		0	0.96323	0	1	0	1.96323
5datasets_contig_102721_2	hypothetical protein	root;cellular organisms;Bacteria	1	0.96323	0	0	0	1.96323
5datasets_contig_193665_2	hypothetical protein		0	0.96323	1	0	0	1.96323
5579_contig_4376_5	hypothetical protein	root;cellular organisms;Bacteria;Firmicutes;Clostridia;Clostridiales	1	0.96323	0	0	0	1.96323
BCs_pro_contig_03614_3614_2	V/A-type H+-transporting ATPase subunit A		0	0.96323	1	0	0	1.96323
5579_contig_94099_1	hypothetical protein		0	0.96323	1	0	0	1.96323
gi|161523427|ref|YP_001578439.1|	elongation factor Tu	root;cellular organisms;Bacteria;Proteobacteria;Betaproteobacteria;Burkholderiales;Burkholderiaceae;Burkholderia;Burkholderia cepacia complex;Burkholderia multivorans;Burkholderia multivorans ATCC 17616	1	0.96323	0	0	0	1.96323
gi|238025930|ref|YP_002910161.1|	elongation factor Tu	root;cellular organisms;Bacteria;Proteobacteria;Betaproteobacteria;Burkholderiales;Burkholderiaceae;Burkholderia;Burkholderia glumae;Burkholderia glumae BGR1	1	0.96323	0	0	0	1.96323
gi|161523414|ref|YP_001578426.1|	elongation factor Tu	root;cellular organisms;Bacteria;Proteobacteria;Betaproteobacteria;Burkholderiales;Burkholderiaceae;Burkholderia;Burkholderia cepacia complex;Burkholderia multivorans;Burkholderia multivorans ATCC 17616	1	0.96323	0	0	0	1.96323
gi|574125734|dbj|GAE77107.1|	cytochrome d ubiquinol oxidase subunit I	root;cellular organisms;Bacteria;Actinobacteria;Actinobacteria;Actinobacteridae;Actinomycetales;Propionibacterineae;Propionibacteriaceae;Propionibacterium;Propionibacterium acnes;Propionibacterium acnes JCM 18918	1	0.96323	0	0	0	1.96323
gi|313814032|gb|EFS51746.1|	bacterial cytochrome ubiquinol oxidase	root;cellular organisms;Bacteria;Actinobacteria;Actinobacteria;Actinobacteridae;Actinomycetales;Propionibacterineae;Propionibacteriaceae;Propionibacterium;Propionibacterium acnes;Propionibacterium acnes HL025PA1	1	0.96323	0	0	0	1.96323
5datasets_contig_30019_2	hypothetical protein	root;cellular organisms;Bacteria;Proteobacteria;delta/epsilon subdivisions;Deltaproteobacteria;Desulfuromonadales;Geobacteraceae;Geobacter	0	0.96323	1	0	0	1.96323
3730_contig_55421_2	hypothetical protein		0	0.96323	0	1	0	1.96323
5datasets_contig_13853_3	hypothetical protein		0	0.96323	1	0	0	1.96323
gi|313839462|gb|EFS77176.1|	bacterial cytochrome ubiquinol oxidase	root;cellular organisms;Bacteria;Actinobacteria;Actinobacteria;Actinobacteridae;Actinomycetales;Propionibacterineae;Propionibacteriaceae;Propionibacterium;Propionibacterium acnes;Propionibacterium acnes HL086PA1	1	0.96323	0	0	0	1.96323
5datasets_contig_398605_1	hypothetical protein	root;cellular organisms;Bacteria;Proteobacteria;delta/epsilon subdivisions;Deltaproteobacteria;Desulfuromonadales;Geobacteraceae;Geobacter	0	0.96323	1	0	0	1.96323
VO2_combined_contig_411877_2	hypothetical protein	root;cellular organisms;Archaea;Euryarchaeota;Methanomicrobia	0	0.96323	1	0	0	1.96323
gi|221166965|gb|EED99436.1|	translation elongation factor Tu	root;cellular organisms;Bacteria;Proteobacteria;Betaproteobacteria;Burkholderiales;Burkholderiaceae;Burkholderia;Burkholderia cepacia complex;Burkholderia multivorans;Burkholderia multivorans CGD1	1	0.96323	0	0	0	1.96323
gi|282163722|ref|YP_003356107.1|	hypothetical protein	root;cellular organisms;Archaea;Euryarchaeota;Methanomicrobia;Methanocellales;Methanocellaceae;Methanocella;Methanocella paludicola;Methanocella paludicola SANAE	0	0.96323	1	0	0	1.96323
gi|365973089|ref|YP_004954648.1|	cytochrome D ubiquinol oxidase subunit I	root;cellular organisms;Bacteria;Actinobacteria;Actinobacteria;Actinobacteridae;Actinomycetales;Propionibacterineae;Propionibacteriaceae;Propionibacterium;Propionibacterium acnes;Propionibacterium acnes TypeIA2 P.acn33	1	0.96323	0	0	0	1.96323
3datasets_contig_97622_6	hypothetical protein	root;cellular organisms;Bacteria;Proteobacteria;delta/epsilon subdivisions;Deltaproteobacteria;Desulfuromonadales;Geobacteraceae	1	0.96323	0	0	0	1.96323
gi|221178379|gb|EEE10788.1|	translation elongation factor Tu	root;cellular organisms;Bacteria;Proteobacteria;Betaproteobacteria;Burkholderiales;Burkholderiaceae;Burkholderia;Burkholderia cepacia complex;Burkholderia multivorans;Burkholderia multivorans CGD2M	1	0.96323	0	0	0	1.96323
3730_contig_1405_11	V/A-type H+-transporting ATPase subunit A		0	0.96323	1	0	0	1.96323
gi|407934556|ref|YP_006850198.1|	cytochrome D ubiquinol oxidase subunit I	root;cellular organisms;Bacteria;Actinobacteria;Actinobacteria;Actinobacteridae;Actinomycetales;Propionibacterineae;Propionibacteriaceae;Propionibacterium;Propionibacterium acnes;Propionibacterium acnes C1	1	0.96323	0	0	0	1.96323
3datasets_contig_53689_1	hypothetical protein	root;cellular organisms;Archaea;Euryarchaeota;Methanomicrobia	0	0.96323	1	0	0	1.96323
3datasets_contig_53366_2	hypothetical protein		1	0.96323	0	0	0	1.96323
5datasets_contig_17752_2	hypothetical protein	root;cellular organisms;Bacteria	1	0.96323	0	0	0	1.96323
gi|574137984|dbj|GAE68340.1|	cytochrome d ubiquinol oxidase subunit I	root;cellular organisms;Bacteria;Actinobacteria;Actinobacteria;Actinobacteridae;Actinomycetales;Propionibacterineae;Propionibacteriaceae;Propionibacterium;Propionibacterium acnes;Propionibacterium acnes JCM 18909	1	0.96323	0	0	0	1.96323
5datasets_contig_159220_7	hypothetical protein	root;cellular organisms;Bacteria;Proteobacteria;delta/epsilon subdivisions;Deltaproteobacteria;Desulfuromonadales;Geobacteraceae	1	0.96323	0	0	0	1.96323
5datasets_contig_106182_3	hypothetical protein	root;cellular organisms;Bacteria;Proteobacteria;delta/epsilon subdivisions;Deltaproteobacteria;Syntrophobacterales;Syntrophobacteraceae;Syntrophobacter;Syntrophobacter fumaroxidans	0	0.96323	1	0	0	1.96323
5datasets_contig_17751_12	hypothetical protein	root;cellular organisms;Bacteria;Proteobacteria;delta/epsilon subdivisions;Deltaproteobacteria;Desulfuromonadales;Geobacteraceae	1	0.96323	0	0	0	1.96323
3datasets_contig_3401_3	type VI secretion system secreted protein Hcp	root;cellular organisms;Bacteria;Proteobacteria;delta/epsilon subdivisions;Deltaproteobacteria;Desulfuromonadales;Geobacteraceae;Geobacter	0	0.96323	1	0	0	1.96323
gi|20092951|ref|NP_619026.1|	V-type ATP synthase subunit A	root;cellular organisms;Archaea;Euryarchaeota;Methanomicrobia;Methanosarcinales;Methanosarcinaceae;Methanosarcina;Methanosarcina acetivorans;Methanosarcina acetivorans C2A	0	0.96323	1	0	0	1.96323
gi|557913259|gb|ESS88063.1|	cytochrome d ubiquinol oxidase subunit I	root;cellular organisms;Bacteria;Actinobacteria;Actinobacteria;Actinobacteridae;Actinomycetales;Propionibacterineae;Propionibacteriaceae;Propionibacterium;Propionibacterium acnes;Propionibacterium acnes P6	1	0.96323	0	0	0	1.96323
gi|574130171|dbj|GAE72779.1|	cytochrome d ubiquinol oxidase subunit I	root;cellular organisms;Bacteria;Actinobacteria;Actinobacteria;Actinobacteridae;Actinomycetales;Propionibacterineae;Propionibacteriaceae;Propionibacterium;Propionibacterium acnes;Propionibacterium acnes JCM 18916	1	0.96323	0	0	0	1.96323
gi|73667934|ref|YP_303949.1|	A1AO H+ ATPase subunit A	root;cellular organisms;Archaea;Euryarchaeota;Methanomicrobia;Methanosarcinales;Methanosarcinaceae;Methanosarcina;Methanosarcina barkeri;Methanosarcina barkeri str. Fusaro	0	0.96323	1	0	0	1.96323
gi|493946565|ref|WP_006890504.1|	elongation factor Tu	root;cellular organisms;Bacteria;Proteobacteria;Gammaproteobacteria;Methylococcales;Methylococcaceae;Methylobacter;Methylobacter tundripaludum	1	0.96323	0	0	0	1.96323
gi|493946551|ref|WP_006890491.1|	elongation factor Tu	root;cellular organisms;Bacteria;Proteobacteria;Gammaproteobacteria;Methylococcales;Methylococcaceae;Methylobacter;Methylobacter tundripaludum	1	0.96323	0	0	0	1.96323
5133_contig_7159_3	hypothetical protein		0	0.96323	1	0	0	1.96323
BCs_pro_contig_07976_7976_1	hypothetical protein		1	0.96323	0	0	0	1.96323
5datasets_contig_201239_1	hypothetical protein		1	0.96323	0	0	0	1.96323
3datasets_contig_56141_2	glutamine synthetase	root;cellular organisms;Bacteria	1	0.96323	0	0	0	1.96323
5133_contig_12134_2	dissimilatory sulfite reductase, alpha subunit	root;cellular organisms;Bacteria	0	1.96323	0	0	0	1.96323
3datasets_contig_140093_1	hypothetical protein	root;cellular organisms;Archaea	0	1.96323	0	0	0	1.96323
ANME2a_01198	Nascent polypeptide associated complex NAC	root;cellular organisms;Archaea;Euryarchaeota;Methanomicrobia;Methanosarcinales;unclassified Methanosarcinales	0	1.96323	0	0	0	1.96323
3datasets_contig_29566_4	hypothetical protein	root;cellular organisms;Bacteria	1.95156	0	0	0	0	1.95156
3730_contig_53945_1	chemotaxis protein MotB	root;cellular organisms;Bacteria;Proteobacteria;delta/epsilon subdivisions;Deltaproteobacteria	1.95156	0	0	0	0	1.95156
3730_contig_546_3	hypothetical protein	root;cellular organisms;Bacteria;Proteobacteria;delta/epsilon subdivisions;Deltaproteobacteria;Desulfobacterales	1.95156	0	0	0	0	1.95156
3datasets_contig_13980_2	hypothetical protein	root;cellular organisms;Bacteria;Proteobacteria;delta/epsilon subdivisions;Deltaproteobacteria	1.95156	0	0	0	0	1.95156
3730_contig_26432_2	hypothetical protein	root;cellular organisms;Bacteria;Proteobacteria;delta/epsilon subdivisions;Deltaproteobacteria;Desulfobacterales;Desulfobacteraceae	1.95156	0	0	0	0	1.95156
5datasets_contig_80150_1	hypothetical protein	root;cellular organisms;Bacteria;Actinobacteria;Actinobacteria;Actinobacteridae;Actinomycetales;Micromonosporineae;Micromonosporaceae	0.951564	0	1	0	0	1.95156
5133_contig_5075_2	elongation factor 2	root;cellular organisms;Archaea;environmental samples;uncultured archaeon	0.951564	0	1	0	0	1.95156
5579_contig_32508_1	hypothetical protein	root;cellular organisms;Archaea;environmental samples;uncultured archaeon	0.951564	0	1	0	0	1.95156
5133_contig_24635_1	hypothetical protein	root;cellular organisms;Bacteria;Proteobacteria;delta/epsilon subdivisions;Deltaproteobacteria;Desulfobacterales;Desulfobacteraceae	1.95156	0	0	0	0	1.95156
3datasets_contig_14712_3	nitric oxide reductase subunit C	root;cellular organisms;Bacteria;Proteobacteria;delta/epsilon subdivisions;Epsilonproteobacteria;Campylobacterales	1.95156	0	0	0	0	1.95156
3datasets_contig_54503_1	hypothetical protein	root;cellular organisms;Bacteria;Proteobacteria;delta/epsilon subdivisions;Epsilonproteobacteria;unclassified Epsilonproteobacteria;Sulfurovum	0.951564	0	1	0	0	1.95156
5133_contig_59838_1	hypothetical protein		1.95156	0	0	0	0	1.95156
5datasets_contig_52461_2	hypothetical protein	root;cellular organisms;Bacteria	0.951564	0	1	0	0	1.95156
3730_contig_26431_1	hypothetical protein	root;cellular organisms;Bacteria;Proteobacteria;delta/epsilon subdivisions;Deltaproteobacteria;Desulfobacterales;Desulfobacteraceae	1.95156	0	0	0	0	1.95156
5133_contig_79047_2	hypothetical protein	root;cellular organisms;Bacteria;Proteobacteria;delta/epsilon subdivisions;Deltaproteobacteria;Desulfobacterales;Desulfobacteraceae	0	0.936935	1	0	0	1.93694
gi|492768868|ref|WP_005959019.1|	heat shock protein 90	root;cellular organisms;Bacteria;Proteobacteria;Gammaproteobacteria;unclassified Gammaproteobacteria;sulfur-oxidizing symbionts;endosymbiont of Riftia pachyptila	0	0.936935	1	0	0	1.93694
5datasets_contig_911_5	hypothetical protein	root;cellular organisms;Bacteria;Proteobacteria;delta/epsilon subdivisions;Deltaproteobacteria	0.951564	0.981615	0	0	0	1.93318
gi|167628982|ref|YP_001679481.1|	ATP synthase F0F1 subunit beta	root;cellular organisms;Bacteria;Firmicutes;Clostridia;Clostridiales;Heliobacteriaceae;Heliobacterium;Heliobacterium modesticaldum;Heliobacterium modesticaldum Ice1	1.93269	0	0	0	0	1.93269
3datasets_contig_62837_3	branched-chain amino acid transport system substrate-binding protein	root;cellular organisms;Bacteria;Proteobacteria;delta/epsilon subdivisions;Deltaproteobacteria;Desulfobacterales;Desulfobacteraceae;Desulfatiglans;Desulfatiglans anilini	0	1.92646	0	0	0	1.92646
3730_contig_4779_1	methenyltetrahydromethanopterin cyclohydrolase		0	1.92646	0	0	0	1.92646
5datasets_contig_3087_2	branched-chain amino acid transport system substrate-binding protein	root;cellular organisms;Bacteria	0	1.92646	0	0	0	1.92646
5datasets_contig_165357_2	hypothetical protein	root;cellular organisms;Archaea;Euryarchaeota	0	1.92646	0	0	0	1.92646
5datasets_contig_20426_1	Group II F420-dependent sulfite reductase	root;cellular organisms;Archaea;environmental samples;uncultured archaeon GZfos27A8	0	1.92646	0	0	0	1.92646
5datasets_contig_31367_3	hypothetical protein		0	1.92646	0	0	0	1.92646
BCs_pro_contig_06158_6158_1	methenyltetrahydromethanopterin cyclohydrolase		0	1.92646	0	0	0	1.92646
3730_contig_9229_3	Group II F420-dependent sulfite reductase	root;cellular organisms;Archaea;environmental samples;uncultured archaeon GZfos27A8	0	1.92646	0	0	0	1.92646
5datasets_contig_310026_3	succinate dehydrogenase flavoprotein subunit	root;cellular organisms;Bacteria;Proteobacteria;delta/epsilon subdivisions;Deltaproteobacteria;Desulfobacterales;Desulfobulbaceae;Desulfobulbus;Desulfobulbus propionicus	0	1.92646	0	0	0	1.92646
3datasets_contig_110049_1	hypothetical protein	root;cellular organisms;Archaea;Euryarchaeota	0	1.92646	0	0	0	1.92646
5133_contig_329_1	Group II F420-dependent sulfite reductase	root;cellular organisms;Archaea;Euryarchaeota;Methanomicrobia;Methanosarcinales	0	1.92646	0	0	0	1.92646
3datasets_contig_349_9	Group II F420-dependent sulfite reductase	root;cellular organisms;Archaea;environmental samples;uncultured archaeon GZfos27A8	0	1.92646	0	0	0	1.92646
3datasets_contig_35673_2	methenyltetrahydromethanopterin cyclohydrolase		0	1.92646	0	0	0	1.92646
ANME2a_01380	3-hexulose-6-phosphate synthase (EC 4.1.2.43)/formaldehyde activating enzyme (EC 4.3.-.-)	root;cellular organisms;Archaea;Euryarchaeota;Methanomicrobia;Methanosarcinales;unclassified Methanosarcinales	0	1.92468	0	0	0	1.92468
3730_contig_24624_2	hypothetical protein	root;cellular organisms;Bacteria;Proteobacteria;delta/epsilon subdivisions;Deltaproteobacteria;Desulfobacterales;Desulfobulbaceae	0	1.92468	0	0	0	1.92468
5datasets_contig_34455_2	hypothetical protein		0	1.92468	0	0	0	1.92468
5datasets_contig_43889_4	hypothetical protein	root;cellular organisms;Bacteria;Proteobacteria;delta/epsilon subdivisions;Deltaproteobacteria;Desulfobacterales;Desulfobulbaceae	0	1.92468	0	0	0	1.92468
5133_contig_20350_6	hypothetical protein	root;cellular organisms;Bacteria;Proteobacteria	0	1.92468	0	0	0	1.92468
3datasets_contig_161897_2	hypothetical protein		0	0.923788	1	0	0	1.92379
gi|46580346|ref|YP_011154.1|	phosphonate ABC transporter periplasmic phosphonate-binding protein	root;cellular organisms;Bacteria;Proteobacteria;delta/epsilon subdivisions;Deltaproteobacteria;Desulfovibrionales;Desulfovibrionaceae;Desulfovibrio;Desulfovibrio vulgaris;Desulfovibrio vulgaris str. Hildenborough	0	1.92379	0	0	0	1.92379
5datasets_contig_248707_2	chaperonin GroEL	root;cellular organisms;Bacteria	1.91969	0	0	0	0	1.91969
3datasets_contig_71078_2	tRNA 2-thiouridine synthesizing protein D	root;cellular organisms;Bacteria	0.951564	0.96323	0	0	0	1.91479
5datasets_contig_105467_2	hypothetical protein		0.951564	0.96323	0	0	0	1.91479
3730_contig_19170_2	acetyl-CoA synthetase	root;cellular organisms;Bacteria;Proteobacteria	0.951564	0.96323	0	0	0	1.91479
3730_contig_47482_7	tRNA 2-thiouridine synthesizing protein D	root;cellular organisms;Bacteria	0.951564	0.96323	0	0	0	1.91479
5579_contig_155115_2	nitrite reductase (NO-forming) / hydroxylamine reductase	root;cellular organisms;Bacteria;Proteobacteria	0	0.905403	0	1	0	1.9054
gi|630829286|gb|KCZ71001.1|	chaperonin GroL	root;cellular organisms;Archaea;Euryarchaeota;Methanomicrobia;Methanosarcinales;Candidatus Methanoperedenaceae;Candidatus Methanoperedens;Candidatus Methanoperedens nitroreducens	0	0.905403	0	1	0	1.9054
gi|85857894|ref|YP_460096.1|	molecular chaperone GroEL	root;cellular organisms;Bacteria;Proteobacteria;delta/epsilon subdivisions;Deltaproteobacteria;Syntrophobacterales;Syntrophaceae;Syntrophus;Syntrophus aciditrophicus;Syntrophus aciditrophicus SB	1.13	0	0.773714	0	0	1.90371
5datasets_contig_450473_4	hypothetical protein	root;cellular organisms;Archaea;environmental samples	0.903128	0	1	0	0	1.90313
5579_contig_34434_2	F-type H+-transporting ATPase subunit gamma	root;cellular organisms;Bacteria;Proteobacteria;delta/epsilon subdivisions;Deltaproteobacteria	0.903128	1	0	0	0	1.90313
5133_contig_129_4	molecular chaperone DnaK	root;cellular organisms;Archaea;Euryarchaeota;Methanomicrobia;Methanosarcinales	0.903128	1	0	0	0	1.90313
3datasets_contig_51681_2	ribose transport system substrate-binding protein	root;cellular organisms;Bacteria;Thermotogae;Thermotogae;Thermotogales;Thermotogaceae;Mesotoga	0.903128	0	1	0	0	1.90313
5datasets_contig_203378_1	hypothetical protein		0.903128	0	1	0	0	1.90313
3datasets_contig_215047_1	hypothetical protein		0.903128	0	1	0	0	1.90313
BCs_pro_contig_03322_3322_2	two-component system, NtrC family, nitrogen regulation response regulator GlnG	root;cellular organisms;Bacteria;Proteobacteria;delta/epsilon subdivisions;Deltaproteobacteria	0.903128	0	1	0	0	1.90313
3730_contig_6315_2	proteasome beta subunit	root;cellular organisms;Archaea;Euryarchaeota;Methanomicrobia;Methanosarcinales;Methanosarcinaceae	0.903128	1	0	0	0	1.90313
3datasets_contig_169777_1	hypothetical protein		0.903128	1	0	0	0	1.90313
3730_contig_10591_17	4-hydroxy-tetrahydrodipicolinate synthase	root;cellular organisms;Archaea;environmental samples	0.903128	0	1	0	0	1.90313
3datasets_contig_36071_3	acetyl-CoA decarbonylase/synthase complex subunit beta	root;cellular organisms;Bacteria	0.903128	0	1	0	0	1.90313
3730_contig_8107_2	hypothetical protein		0.903128	1	0	0	0	1.90313
5datasets_contig_9064_16	branched-chain amino acid transport system substrate-binding protein	root;cellular organisms;Bacteria;Proteobacteria;delta/epsilon subdivisions;Deltaproteobacteria;Desulfobacterales;Desulfobacteraceae	0.903128	0	0	1	0	1.90313
5datasets_contig_95660_3	hypothetical protein		0.903128	0	0	1	0	1.90313
gi|320354777|ref|YP_004196116.1|	chaperonin GroEL	root;cellular organisms;Bacteria;Proteobacteria;delta/epsilon subdivisions;Deltaproteobacteria;Desulfobacterales;Desulfobulbaceae;Desulfobulbus;Desulfobulbus propionicus;Desulfobulbus propionicus DSM 2032	0.903128	0	0	1	0	1.90313
5579_contig_2538_9	hypothetical protein	root;cellular organisms;Archaea;environmental samples	0.903128	0	1	0	0	1.90313
5datasets_contig_7515_1	two-component system, NtrC family, response regulator HydG	root;cellular organisms;Bacteria;Proteobacteria;delta/epsilon subdivisions;Deltaproteobacteria	0.903128	0	1	0	0	1.90313
3730_contig_20858_5	D-methionine transport system ATP-binding protein	root;cellular organisms;Archaea;environmental samples	0.903128	0	1	0	0	1.90313
gi|152993770|ref|YP_001359491.1|	hypothetical protein	root;cellular organisms;Bacteria;Proteobacteria;delta/epsilon subdivisions;Epsilonproteobacteria;unclassified Epsilonproteobacteria;Sulfurovum;Sulfurovum sp. NBC37-1	0.903128	1	0	0	0	1.90313
3datasets_contig_34177_3	acetyl-CoA decarbonylase/synthase complex subunit beta	root;cellular organisms;Bacteria	0.903128	0	1	0	0	1.90313
5133_contig_18467_2	hypothetical protein	root;cellular organisms;Bacteria	0.903128	1	0	0	0	1.90313
5133_contig_6343_2	ribose transport system substrate-binding protein	root;cellular organisms;Bacteria;Chloroflexi;Anaerolineae	0.903128	0	1	0	0	1.90313
3datasets_contig_41_2	molecular chaperone DnaK		0.903128	1	0	0	0	1.90313
5datasets_contig_116546_3	hypothetical protein		0.903128	1	0	0	0	1.90313
5datasets_contig_99358_2	tetrahydromethanopterin S-methyltransferase subunit H	root;cellular organisms;Archaea;environmental samples	0.903128	0	1	0	0	1.90313
5579_contig_45421_2	hypothetical protein		0.903128	1	0	0	0	1.90313
5133_contig_14726_3	hypothetical protein	root;cellular organisms;Archaea;environmental samples	0.903128	0	1	0	0	1.90313
3datasets_contig_126776_1	adenylylsulfate reductase, subunit A	root;cellular organisms;Bacteria;Proteobacteria;delta/epsilon subdivisions;Deltaproteobacteria	0.903128	0	1	0	0	1.90313
5datasets_contig_162151_2	hypothetical protein	root;cellular organisms;Bacteria;Proteobacteria;delta/epsilon subdivisions;Deltaproteobacteria	0.903128	0	1	0	0	1.90313
BCs_pro_contig_02156_2156_1	hypothetical protein	root;cellular organisms;Bacteria	0.903128	1	0	0	0	1.90313
3datasets_contig_27414_6	peptidyl-prolyl cis-trans isomerase C;peptidylprolyl isomerase	root;cellular organisms;Bacteria;Proteobacteria;delta/epsilon subdivisions;Epsilonproteobacteria;Campylobacterales	1.90313	0	0	0	0	1.90313
5datasets_contig_2898_2	hypothetical protein	root	1.90313	0	0	0	0	1.90313
5datasets_contig_55503_2	hypothetical protein	root;cellular organisms;Bacteria	1.90313	0	0	0	0	1.90313
5579_contig_28863_4	peroxiredoxin (alkyl hydroperoxide reductase subunit C)	root;cellular organisms;Bacteria;Proteobacteria;delta/epsilon subdivisions;Deltaproteobacteria;Desulfobacterales;Desulfobacteraceae	1.90313	0	0	0	0	1.90313
3datasets_contig_7269_3	peroxiredoxin (alkyl hydroperoxide reductase subunit C)	root;cellular organisms;Bacteria	1.90313	0	0	0	0	1.90313
5datasets_contig_183689_2	hypothetical protein	root;cellular organisms;Bacteria	1.90313	0	0	0	0	1.90313
5datasets_contig_54309_2	hypothetical protein	root;cellular organisms;Bacteria;Proteobacteria;delta/epsilon subdivisions;Deltaproteobacteria	1.90313	0	0	0	0	1.90313
3datasets_contig_65_6	thiol peroxidase, atypical 2-Cys peroxiredoxin	root;cellular organisms;Bacteria;Proteobacteria;delta/epsilon subdivisions;Epsilonproteobacteria;Campylobacterales	1.90313	0	0	0	0	1.90313
5datasets_contig_65426_2	hypothetical protein	root;cellular organisms;Bacteria;Proteobacteria;delta/epsilon subdivisions;Epsilonproteobacteria;unclassified Epsilonproteobacteria;Sulfurovum;Sulfurovum sp. NBC37-1	1.90313	0	0	0	0	1.90313
5datasets_contig_293_3	hypothetical protein	root;cellular organisms;Archaea	1.90313	0	0	0	0	1.90313
3730_contig_288_7	hypothetical protein	root;cellular organisms;Bacteria	1.90313	0	0	0	0	1.90313
5datasets_contig_13906_2	hypothetical protein	root;cellular organisms;Bacteria;Proteobacteria;delta/epsilon subdivisions;Deltaproteobacteria;Desulfobacterales;Desulfobacteraceae	1.90313	0	0	0	0	1.90313
3730_contig_67258_4	peptidyl-prolyl cis-trans isomerase C	root;cellular organisms;Bacteria;Proteobacteria;delta/epsilon subdivisions;Epsilonproteobacteria;unclassified Epsilonproteobacteria;Sulfurovum	1.90313	0	0	0	0	1.90313
VO2_combined_contig_211803_2	hypothetical protein		1.90313	0	0	0	0	1.90313
5133_contig_5349_2	hypothetical protein	root;cellular organisms;Bacteria;Proteobacteria;delta/epsilon subdivisions;Deltaproteobacteria;Desulfobacterales;Desulfobacteraceae	1.90313	0	0	0	0	1.90313
5133_contig_578_12	ribonuclease J	root;cellular organisms;Archaea;Euryarchaeota;Methanomicrobia;Methanosarcinales	1.90313	0	0	0	0	1.90313
3730_contig_30203_2	hypothetical protein	root;cellular organisms;Bacteria;Proteobacteria;delta/epsilon subdivisions;Deltaproteobacteria	1.90313	0	0	0	0	1.90313
3730_contig_3042_2	hypothetical protein	root;cellular organisms;Archaea;Euryarchaeota;Methanomicrobia;Methanosarcinales;Candidatus Methanoperedenaceae;Candidatus Methanoperedens;Candidatus Methanoperedens nitroreducens	1.90313	0	0	0	0	1.90313
3datasets_contig_40304_3	dissimilatory sulfite reductase, beta subunit	root;cellular organisms;Bacteria;Proteobacteria;delta/epsilon subdivisions;Deltaproteobacteria	1.90313	0	0	0	0	1.90313
3730_contig_7720_5	hypothetical protein	root;cellular organisms;Archaea;environmental samples;uncultured archaeon	1.90313	0	0	0	0	1.90313
3730_contig_7001_3	hypothetical protein	root;cellular organisms;Archaea;Euryarchaeota;Methanomicrobia;Methanosarcinales;Candidatus Methanoperedenaceae;Candidatus Methanoperedens;Candidatus Methanoperedens nitroreducens	1.90313	0	0	0	0	1.90313
gi|348028045|ref|YP_004870731.1|	glutamine synthetase	root;cellular organisms;Bacteria;Proteobacteria;Gammaproteobacteria;Alteromonadales;Alteromonadaceae;Glaciecola;Glaciecola nitratireducens;Glaciecola nitratireducens FR1064	1	0	0	0.893617	0	1.89362
gi|158520619|ref|YP_001528489.1|	F0F1 ATP synthase subunit gamma	root;cellular organisms;Bacteria;Proteobacteria;delta/epsilon subdivisions;Deltaproteobacteria;Desulfobacterales;Desulfobacteraceae;Desulfococcus;Desulfococcus oleovorans;Desulfococcus oleovorans Hxd3	0	1	0.886857	0	0	1.88686
5datasets_contig_101730_1	hypothetical protein	root;cellular organisms;Bacteria;Bacteroidetes/Chlorobi group;Chlorobi;Chlorobia;Chlorobiales;Chlorobiaceae;Chlorobium/Pelodictyon group;Chlorobium;Chlorobium phaeobacteroides	0	1	0.886857	0	0	1.88686
5579_contig_35216_2	hypothetical protein	root;cellular organisms;Archaea;environmental samples;uncultured archaeon	0	0	0.886857	0	1	1.88686
gi|74316178|ref|YP_313918.1|	glyceraldehyde-3-phosphate dehydrogenase	root;cellular organisms;Bacteria;Proteobacteria;Betaproteobacteria;Hydrogenophilales;Hydrogenophilaceae;Thiobacillus;Thiobacillus denitrificans;Thiobacillus denitrificans ATCC 25259	0	0	1.88686	0	0	1.88686
5datasets_contig_459254_1	hypothetical protein	root;cellular organisms;Archaea;environmental samples;uncultured archaeon	0	0	0.886857	0	1	1.88686
3datasets_contig_9265_3	F-type H+-transporting ATPase subunit gamma	root;cellular organisms;Bacteria;Proteobacteria;delta/epsilon subdivisions;Deltaproteobacteria	0	1	0.886857	0	0	1.88686
3730_contig_6164_2	hypothetical protein	root;cellular organisms;Archaea;environmental samples;uncultured archaeon	0	0	0.886857	0	1	1.88686
5datasets_contig_37882_4	hypothetical protein		0	1	0.886857	0	0	1.88686
5datasets_contig_55985_8	Group II F420-dependent sulfite reductase	root;cellular organisms;Archaea;Euryarchaeota;Methanomicrobia;Methanosarcinales	0	0	1.88686	0	0	1.88686
3datasets_contig_53287_1	hypothetical protein		1	0	0.886857	0	0	1.88686
gi|516741810|ref|WP_018076849.1|	glyceraldehyde-3-phosphate dehydrogenase	root;cellular organisms;Bacteria;Proteobacteria;Betaproteobacteria;Hydrogenophilales;Hydrogenophilaceae;Thiobacillus;Thiobacillus denitrificans	0	0	1.88686	0	0	1.88686
3730_contig_136896_2	ribose transport system substrate-binding protein	root;cellular organisms;Bacteria;unclassified Bacteria;Atribacteria;unclassified Atribacteria;Atribacteria bacterium SCGC AAA255-G05	0	0	1.88686	0	0	1.88686
gi|343802531|gb|EGV20471.1|	Phosphoglycerate dehydrogenase	root;cellular organisms;Bacteria;Proteobacteria;Gammaproteobacteria;Chromatiales;Chromatiaceae;Thiocapsa;Thiocapsa marina;Thiocapsa marina 5811	0	1.88613	0	0	0	1.88613
3730_contig_45430_6	hypothetical protein	root;cellular organisms;Bacteria;Proteobacteria;delta/epsilon subdivisions;Deltaproteobacteria;Desulfobacterales;Desulfobulbaceae;Desulfobulbus;Desulfobulbus propionicus	0	1.88613	0	0	0	1.88613
5datasets_contig_34238_1	hypothetical protein	root;cellular organisms;Bacteria;Proteobacteria;Gammaproteobacteria	0.903128	0.981615	0	0	0	1.88474
gi|333788656|gb|EGL54538.1|	molecular chaperone	root;cellular organisms;Bacteria;Proteobacteria;Gammaproteobacteria;Thiotrichales;Piscirickettsiaceae;Methylophaga;Methylophaga aminisulfidivorans;Methylophaga aminisulfidivorans MP	0.951564	0.923788	0	0	0	1.87535
gi|492792228|ref|WP_005965151.1|	molecular chaperone DnaK	root;cellular organisms;Bacteria;Proteobacteria;Gammaproteobacteria;unclassified Gammaproteobacteria;sulfur-oxidizing symbionts	0.951564	0.923788	0	0	0	1.87535
gi|349792701|gb|EGZ46552.1|	Chaperone protein dnaK	root;cellular organisms;Bacteria;Proteobacteria;Gammaproteobacteria;Chromatiales;Ectothiorhodospiraceae;Thiorhodospira;Thiorhodospira sibirica;Thiorhodospira sibirica ATCC 700588	0.951564	0.923788	0	0	0	1.87535
gi|343799440|gb|EGV17390.1|	Chaperone protein dnaK	root;cellular organisms;Bacteria;Proteobacteria;Gammaproteobacteria;Chromatiales;Chromatiaceae;Thiocapsa;Thiocapsa marina;Thiocapsa marina 5811	0.951564	0.923788	0	0	0	1.87535
gi|426403273|ref|YP_007022244.1|	chaperone protein dnaK	root;cellular organisms;Bacteria;Proteobacteria;delta/epsilon subdivisions;Deltaproteobacteria;Bdellovibrionales;Bdellovibrionaceae;Bdellovibrio;Bdellovibrio bacteriovorus;Bdellovibrio bacteriovorus str. Tiberius	0.951564	0.923788	0	0	0	1.87535
gi|42522821|ref|NP_968201.1|	molecular chaperone DnaK	root;cellular organisms;Bacteria;Proteobacteria;delta/epsilon subdivisions;Deltaproteobacteria;Bdellovibrionales;Bdellovibrionaceae;Bdellovibrio;Bdellovibrio bacteriovorus;Bdellovibrio bacteriovorus HD100	0.951564	0.923788	0	0	0	1.87535
gi|109898304|ref|YP_661559.1|	molecular chaperone DnaK	root;cellular organisms;Bacteria;Proteobacteria;Gammaproteobacteria;Alteromonadales;Pseudoalteromonadaceae;Pseudoalteromonas;Pseudoalteromonas atlantica;Pseudoalteromonas atlantica T6c	0.951564	0.923788	0	0	0	1.87535
gi|348029583|ref|YP_004872269.1|	molecular chaperone DnaK	root;cellular organisms;Bacteria;Proteobacteria;Gammaproteobacteria;Alteromonadales;Alteromonadaceae;Glaciecola;Glaciecola nitratireducens;Glaciecola nitratireducens FR1064	0.951564	0.923788	0	0	0	1.87535
gi|517695155|ref|WP_018865363.1|	molecular chaperone DnaK	root;cellular organisms;Bacteria;Proteobacteria;Gammaproteobacteria;Chromatiales;Ectothiorhodospiraceae;Thioalkalivibrio	0.951564	0.923788	0	0	0	1.87535
gi|635303767|gb|AHZ86506.1|	molecular chaperone DnaK	root;cellular organisms;Bacteria;Proteobacteria;delta/epsilon subdivisions;Deltaproteobacteria;Bdellovibrionales;Bdellovibrionaceae;Bdellovibrio;Bdellovibrio bacteriovorus	0.951564	0.923788	0	0	0	1.87535
5datasets_contig_144197_3	hypothetical protein	root;cellular organisms;Bacteria	0	1.87387	0	0	0	1.87387
5datasets_contig_210954_1	hypothetical protein	root;cellular organisms	0	1.87387	0	0	0	1.87387
5datasets_contig_31132_3	hypothetical protein	root;cellular organisms;Bacteria	0	1.87387	0	0	0	1.87387
5datasets_contig_232309_2	hypothetical protein	root;cellular organisms	0	1.87387	0	0	0	1.87387
gi|548795003|gb|ERM93214.1|	triosephosphate isomerase	root;cellular organisms;Bacteria;Firmicutes;Clostridia;Thermoanaerobacterales;Thermoanaerobacteraceae;Caldanaerobacter;Caldanaerobacter subterraneus;Caldanaerobacter subterraneus subsp. yonseiensis;Caldanaerobacter subterraneus subsp. yonseiensis KB-1	0	0	0	0.871158	1	1.87116
3730_contig_26207_5	hypothetical protein	root;cellular organisms;Bacteria;Proteobacteria;delta/epsilon subdivisions;Deltaproteobacteria;Desulfobacterales;Desulfobacteraceae	0	0.981615	0.886857	0	0	1.86847
5133_contig_2570_4	hypothetical protein	root;cellular organisms;Bacteria;Chloroflexi;Anaerolineae	0	0.981615	0.886857	0	0	1.86847
5datasets_contig_187491_2	hypothetical protein	root;cellular organisms;Bacteria;Proteobacteria;delta/epsilon subdivisions;Deltaproteobacteria;Desulfobacterales;Desulfobacteraceae;Desulfosarcina;Desulfosarcina sp. BuS5	0	0.981615	0.886857	0	0	1.86847
3datasets_contig_5373_3	hypothetical protein	root;cellular organisms;Bacteria;Proteobacteria;delta/epsilon subdivisions;Deltaproteobacteria;Desulfobacterales;Desulfobacteraceae	0	0.981615	0.886857	0	0	1.86847
5datasets_contig_92534_1	hypothetical protein	root;cellular organisms;Bacteria	0.903128	0.96323	0	0	0	1.86636
VO2_combined_contig_139688_1	hypothetical protein	root;cellular organisms;Archaea;Euryarchaeota;Methanomicrobia;Methanomicrobiales;Methanomicrobiaceae;Methanoplanus;Methanoplanus petrolearius	0.903128	0.96323	0	0	0	1.86636
5datasets_contig_51668_2	hypothetical protein	root;cellular organisms;Bacteria	0.903128	0.96323	0	0	0	1.86636
gi|516743924|ref|WP_018078338.1|	ribulose bisphosphate carboxylase	root;cellular organisms;Bacteria;Proteobacteria;Betaproteobacteria;Hydrogenophilales;Hydrogenophilaceae;Thiobacillus;Thiobacillus denitrificans	0.903128	0.96323	0	0	0	1.86636
5datasets_contig_51669_2	hypothetical protein	root;cellular organisms;Bacteria	0.903128	0.96323	0	0	0	1.86636
3datasets_contig_22680_5	hypothetical protein	root;cellular organisms;Archaea;Euryarchaeota	0.903128	0.96323	0	0	0	1.86636
3730_contig_45258_1	hypothetical protein	root;cellular organisms;Archaea;Euryarchaeota	0.903128	0.96323	0	0	0	1.86636
5datasets_contig_283743_2	hypothetical protein	root;cellular organisms;Bacteria	0.903128	0.96323	0	0	0	1.86636
gi|46580385|ref|YP_011193.1|	chaperonin GroEL	root;cellular organisms;Bacteria;Proteobacteria;delta/epsilon subdivisions;Deltaproteobacteria;Desulfovibrionales;Desulfovibrionaceae;Desulfovibrio;Desulfovibrio vulgaris;Desulfovibrio vulgaris str. Hildenborough	0.903128	0.96323	0	0	0	1.86636
gi|257092457|ref|YP_003166098.1|	ribulose bisphosphate carboxylase	root;cellular organisms;Bacteria;Proteobacteria;Betaproteobacteria;unclassified Betaproteobacteria;Candidatus Accumulibacter;Candidatus Accumulibacter phosphatis;Candidatus Accumulibacter phosphatis clade IIA str. UW-1	0.903128	0.96323	0	0	0	1.86636
3datasets_contig_6899_3	fructose-bisphosphate aldolase, class II	root;cellular organisms;Bacteria;Proteobacteria	0.903128	0.96323	0	0	0	1.86636
ANME2a_01922	Uncharacterized protein conserved in archaea	root;cellular organisms;Archaea;Euryarchaeota;Methanomicrobia;Methanosarcinales;unclassified Methanosarcinales	0.903128	0.96323	0	0	0	1.86636
5datasets_contig_125845_2	hypothetical protein	root;cellular organisms;Archaea;Euryarchaeota	0.903128	0.96323	0	0	0	1.86636
3datasets_contig_1181_4	hypothetical protein	root;cellular organisms;Bacteria;Firmicutes	1.85469	0	0	0	0	1.85469
3730_contig_546_28	two-component system, OmpR family, alkaline phosphatase synthesis response regulator PhoP	root;cellular organisms;Bacteria;Proteobacteria;delta/epsilon subdivisions;Deltaproteobacteria	1.85469	0	0	0	0	1.85469
3datasets_contig_2590_8	methyl coenzyme M reductase system, component A2	root;cellular organisms;Archaea;Euryarchaeota;Methanomicrobia;Methanosarcinales;Candidatus Methanoperedenaceae;Candidatus Methanoperedens;Candidatus Methanoperedens nitroreducens	1.85469	0	0	0	0	1.85469
3730_contig_2094_23	small subunit ribosomal protein S10	root;cellular organisms;Archaea;Euryarchaeota	1.85469	0	0	0	0	1.85469
5datasets_contig_19898_1	hypothetical protein	root;cellular organisms;Archaea;Euryarchaeota	1.85469	0	0	0	0	1.85469
5133_contig_3098_8	methyl coenzyme M reductase system, component A2	root;cellular organisms;Archaea;Euryarchaeota;Methanomicrobia;Methanosarcinales	1.85469	0	0	0	0	1.85469
3730_contig_4203_4	methyl coenzyme M reductase system, component A2		1.85469	0	0	0	0	1.85469
5579_contig_56073_2	hypothetical protein	root;cellular organisms;Archaea;Euryarchaeota	1.85469	0	0	0	0	1.85469
5579_contig_42879_1	hypothetical protein		0	0.96323	0.886857	0	0	1.85009
5133_contig_62569_2	hypothetical protein		0	0.96323	0.886857	0	0	1.85009
5133_contig_4740_12	hypothetical protein	root;cellular organisms;Archaea;Euryarchaeota;Methanomicrobia;Methanosarcinales	0	0.96323	0.886857	0	0	1.85009
3datasets_contig_23498_2	myo-inositol-1-phosphate synthase	root;cellular organisms;Bacteria;Cyanobacteria	0	0.96323	0.886857	0	0	1.85009
gi|336477427|ref|YP_004616568.1|	thermosome	root;cellular organisms;Archaea;Euryarchaeota;Methanomicrobia;Methanosarcinales;Methanosarcinaceae;Methanosalsum;Methanosalsum zhilinae;Methanosalsum zhilinae DSM 4017	0	0.96323	0.886857	0	0	1.85009
5133_contig_34591_2	hypothetical protein	root;cellular organisms;Bacteria	0	0.96323	0.886857	0	0	1.85009
5579_contig_2754_4	hypothetical protein		0	0.96323	0.886857	0	0	1.85009
gi|224371970|ref|YP_002606136.1|	protein AppF2	root;cellular organisms;Bacteria;Proteobacteria;delta/epsilon subdivisions;Deltaproteobacteria;Desulfobacterales;Desulfobacteraceae;Desulfobacterium;Desulfobacterium autotrophicum;Desulfobacterium autotrophicum HRM2	0	0.96323	0.886857	0	0	1.85009
5133_contig_26926_1	hypothetical protein		0	0.96323	0.886857	0	0	1.85009
5datasets_contig_168910_2	hypothetical protein	root;cellular organisms	0	0.96323	0.886857	0	0	1.85009
5datasets_contig_344927_1	hypothetical protein		0	0.96323	0.886857	0	0	1.85009
3730_contig_12673_2	myo-inositol-1-phosphate synthase		0	0.96323	0.886857	0	0	1.85009
3730_contig_111690_4	hypothetical protein		0	0.96323	0.886857	0	0	1.85009
3datasets_contig_124749_4	hypothetical protein		0	0.96323	0.886857	0	0	1.85009
5datasets_contig_172422_2	hypothetical protein	root;cellular organisms;Archaea;Euryarchaeota;Methanomicrobia;Methanomicrobiales;Methanomicrobiaceae	0	0.96323	0.886857	0	0	1.85009
5datasets_contig_231157_2	hypothetical protein		0	0.96323	0.886857	0	0	1.85009
3datasets_contig_69450_2	proteasome alpha subunit	root;cellular organisms;Archaea;Euryarchaeota;Methanomicrobia;Methanosarcinales;Methanosarcinaceae	0	0.96323	0.886857	0	0	1.85009
5datasets_contig_14278_4	hypothetical protein	root;cellular organisms	0	0.96323	0.886857	0	0	1.85009
3datasets_contig_25935_2	nitrate reductase alpha subunit	root	0	0.96323	0.886857	0	0	1.85009
3730_contig_30648_1	hypothetical protein		0	0.96323	0.886857	0	0	1.85009
3datasets_contig_62756_5	myo-inositol-1-phosphate synthase	root;cellular organisms;Bacteria	0	0.96323	0.886857	0	0	1.85009
gi|562778697|gb|ESW52831.1|	chaperone protein DnaK	root;cellular organisms;Bacteria;Proteobacteria;Gammaproteobacteria;Pseudomonadales;Pseudomonadaceae;Pseudomonas;Pseudomonas fluorescens group;Pseudomonas fluorescens;Pseudomonas fluorescens BBc6R8	1	0.847575	0	0	0	1.84758
gi|489290143|ref|WP_003197691.1|	molecular chaperone DnaK	root;cellular organisms;Bacteria;Proteobacteria;Gammaproteobacteria;Pseudomonadales;Pseudomonadaceae;Pseudomonas	1	0.847575	0	0	0	1.84758
5datasets_contig_406706_3	hypothetical protein		0	0.847575	0	1	0	1.84758
gi|489268382|ref|WP_003176153.1|	molecular chaperone DnaK	root;cellular organisms;Bacteria;Proteobacteria;Gammaproteobacteria;Pseudomonadales;Pseudomonadaceae;Pseudomonas;Pseudomonas fluorescens group;Pseudomonas fluorescens	1	0.847575	0	0	0	1.84758
gi|494437063|ref|WP_007230342.1|	molecular chaperone DnaK	root;cellular organisms;Bacteria;Proteobacteria;Gammaproteobacteria;unclassified Gammaproteobacteria;OMG group;OM60 clade;marine gamma proteobacterium HTCC2148	1	0.847575	0	0	0	1.84758
gi|78485215|ref|YP_391140.1|	molecular chaperone DnaK	root;cellular organisms;Bacteria;Proteobacteria;Gammaproteobacteria;Thiotrichales;Piscirickettsiaceae;Thiomicrospira;Thiomicrospira crunogena;Thiomicrospira crunogena XCL-2	1	0.847575	0	0	0	1.84758
gi|322417820|ref|YP_004197043.1|	chaperonin GroEL	root;cellular organisms;Bacteria;Proteobacteria;delta/epsilon subdivisions;Deltaproteobacteria;Desulfuromonadales;Geobacteraceae;Geobacter;Geobacter sp. M18	0	0.847575	1	0	0	1.84758
3730_contig_7977_5	F-type H+-transporting ATPase subunit alpha		0	0.847575	1	0	0	1.84758
gi|589146155|gb|EXF92356.1|	molecular chaperone DnaK	root;cellular organisms;Bacteria;Proteobacteria;Gammaproteobacteria;Pseudomonadales;Pseudomonadaceae;Pseudomonas;Pseudomonas fluorescens group;Pseudomonas fluorescens;Pseudomonas fluorescens HK44	1	0.847575	0	0	0	1.84758
gi|229592652|ref|YP_002874771.1|	molecular chaperone DnaK	root;cellular organisms;Bacteria;Proteobacteria;Gammaproteobacteria;Pseudomonadales;Pseudomonadaceae;Pseudomonas;Pseudomonas fluorescens group;Pseudomonas fluorescens;Pseudomonas fluorescens SBW25	1	0.847575	0	0	0	1.84758
gi|387895671|ref|YP_006325968.1|	chaperone protein DnaK	root;cellular organisms;Bacteria;Proteobacteria;Gammaproteobacteria;Pseudomonadales;Pseudomonadaceae;Pseudomonas;Pseudomonas fluorescens group;Pseudomonas fluorescens;Pseudomonas fluorescens A506	1	0.847575	0	0	0	1.84758
gi|515706663|ref|WP_017139263.1|	molecular chaperone DnaK	root;cellular organisms;Bacteria;Proteobacteria;Gammaproteobacteria;Pseudomonadales;Pseudomonadaceae;Pseudomonas;Pseudomonas fluorescens group;Pseudomonas fluorescens	1	0.847575	0	0	0	1.84758
5579_contig_35127_1	hypothetical protein	root;cellular organisms;Bacteria;Proteobacteria;delta/epsilon subdivisions;Deltaproteobacteria;Desulfobacterales;Desulfobacteraceae;Desulfobacter;Desulfobacter curvatus	0	0.847575	1	0	0	1.84758
gi|489314137|ref|WP_003221521.1|	molecular chaperone DnaK	root;cellular organisms;Bacteria;Proteobacteria;Gammaproteobacteria;Pseudomonadales;Pseudomonadaceae;Pseudomonas	1	0.847575	0	0	0	1.84758
gi|518436115|ref|WP_019606322.1|	molecular chaperone DnaK	root;cellular organisms;Bacteria;Proteobacteria;Gammaproteobacteria;Alteromonadales;Alteromonadales genera incertae sedis;Teredinibacter;Teredinibacter turnerae	1	0.847575	0	0	0	1.84758
BCs_pro_contig_09750_9750_1	molecular chaperone DnaK		1	0.847575	0	0	0	1.84758
gi|516642667|ref|WP_018014096.1|	molecular chaperone DnaK	root;cellular organisms;Bacteria;Proteobacteria;Gammaproteobacteria;Alteromonadales;Alteromonadales genera incertae sedis;Teredinibacter;Teredinibacter turnerae	1	0.847575	0	0	0	1.84758
gi|504102582|ref|WP_014336568.1|	molecular chaperone DnaK	root;cellular organisms;Bacteria;Proteobacteria;Gammaproteobacteria;Pseudomonadales;Pseudomonadaceae;Pseudomonas	1	0.847575	0	0	0	1.84758
gi|333788151|gb|EGL54033.1|	chaperonin GroEL	root;cellular organisms;Bacteria;Proteobacteria;Gammaproteobacteria;Thiotrichales;Piscirickettsiaceae;Methylophaga;Methylophaga aminisulfidivorans;Methylophaga aminisulfidivorans MP	1	0.847575	0	0	0	1.84758
gi|518431991|ref|WP_019602198.1|	molecular chaperone DnaK	root;cellular organisms;Bacteria;Proteobacteria;Gammaproteobacteria;Alteromonadales;Alteromonadales genera incertae sedis;Teredinibacter;Teredinibacter turnerae	1	0.847575	0	0	0	1.84758
gi|489270101|ref|WP_003177839.1|	molecular chaperone DnaK	root;cellular organisms;Bacteria;Proteobacteria;Gammaproteobacteria;Pseudomonadales;Pseudomonadaceae;Pseudomonas;Pseudomonas fluorescens group;Pseudomonas fluorescens	1	0.847575	0	0	0	1.84758
5579_contig_33144_3	F-type H+-transporting ATPase subunit alpha	root;cellular organisms;Bacteria;Proteobacteria;delta/epsilon subdivisions;Deltaproteobacteria	0	0.847575	1	0	0	1.84758
5579_contig_7188_3	hypothetical protein	root;cellular organisms;Bacteria;Proteobacteria;delta/epsilon subdivisions;Deltaproteobacteria;Desulfobacterales;Desulfobacteraceae	0	0.847575	1	0	0	1.84758
5datasets_contig_226737_1	adenylylsulfate reductase, subunit B	root;cellular organisms;Bacteria;Proteobacteria;delta/epsilon subdivisions;Deltaproteobacteria;Desulfobacterales;Desulfobacteraceae	0	0.847575	1	0	0	1.84758
gi|515543767|ref|WP_016976813.1|	molecular chaperone DnaK	root;cellular organisms;Bacteria;Proteobacteria;Gammaproteobacteria;Pseudomonadales;Pseudomonadaceae;Pseudomonas;Pseudomonas fluorescens group;Pseudomonas fluorescens	1	0.847575	0	0	0	1.84758
gi|515905879|ref|WP_017336462.1|	molecular chaperone DnaK	root;cellular organisms;Bacteria;Proteobacteria;Gammaproteobacteria;Pseudomonadales;Pseudomonadaceae;Pseudomonas;Pseudomonas fluorescens group;Pseudomonas fluorescens	1	0.847575	0	0	0	1.84758
gi|254787224|ref|YP_003074653.1|	molecular chaperone DnaK	root;cellular organisms;Bacteria;Proteobacteria;Gammaproteobacteria;Alteromonadales;Alteromonadales genera incertae sedis;Teredinibacter;Teredinibacter turnerae;Teredinibacter turnerae T7901	1	0.847575	0	0	0	1.84758
5datasets_contig_89673_2	hypothetical protein		1	0.847575	0	0	0	1.84758
gi|499371610|ref|WP_011059188.1|	molecular chaperone DnaK	root;cellular organisms;Bacteria;Proteobacteria;Gammaproteobacteria;Pseudomonadales;Pseudomonadaceae;Pseudomonas;Pseudomonas fluorescens group	1	0.847575	0	0	0	1.84758
gi|516098222|ref|WP_017528802.1|	molecular chaperone DnaK	root;cellular organisms;Bacteria;Proteobacteria;Gammaproteobacteria;Pseudomonadales;Pseudomonadaceae;Pseudomonas;Pseudomonas fluorescens group;Pseudomonas fluorescens	1	0.847575	0	0	0	1.84758
3datasets_contig_88760_2	hypothetical protein	root;cellular organisms;Bacteria;Proteobacteria;delta/epsilon subdivisions;Deltaproteobacteria;Desulfobacterales;Desulfobacteraceae;Desulfobacter;Desulfobacter curvatus	0	0.847575	1	0	0	1.84758
gi|517085815|ref|WP_018274633.1|	molecular chaperone DnaK	root;cellular organisms;Bacteria;Proteobacteria;Gammaproteobacteria;Alteromonadales;Alteromonadales genera incertae sedis;Teredinibacter;Teredinibacter turnerae	1	0.847575	0	0	0	1.84758
5datasets_contig_160439_2	hypothetical protein		1	0.847575	0	0	0	1.84758
gi|495190431|ref|WP_007915221.1|	molecular chaperone DnaK	root;cellular organisms;Bacteria;Proteobacteria;Gammaproteobacteria;Pseudomonadales;Pseudomonadaceae;Pseudomonas	1	0.847575	0	0	0	1.84758
gi|349791530|gb|EGZ45411.1|	inositol monophosphatase	root;cellular organisms;Bacteria;Proteobacteria;Gammaproteobacteria;Chromatiales;Ectothiorhodospiraceae;Thiorhodospira;Thiorhodospira sibirica;Thiorhodospira sibirica ATCC 700588	0	0.847575	1	0	0	1.84758
gi|489286637|ref|WP_003194213.1|	molecular chaperone DnaK	root;cellular organisms;Bacteria;Proteobacteria;Gammaproteobacteria;Pseudomonadales;Pseudomonadaceae;Pseudomonas;Pseudomonas fluorescens group;Pseudomonas fluorescens	1	0.847575	0	0	0	1.84758
gi|542002960|gb|ERH48922.1|	molecular chaperone DnaK	root;cellular organisms;Bacteria;Proteobacteria;Gammaproteobacteria;Pseudomonadales;Pseudomonadaceae;Pseudomonas;Pseudomonas fluorescens group;Pseudomonas fluorescens;Pseudomonas fluorescens EGD-AQ6	1	0.847575	0	0	0	1.84758
gi|440379398|gb|ELQ15994.1|	molecular chaperone DnaK	root;cellular organisms;Bacteria;Proteobacteria;Gammaproteobacteria;Pseudomonadales;Pseudomonadaceae;Pseudomonas;Pseudomonas fluorescens group;Pseudomonas fluorescens;Pseudomonas fluorescens BRIP34879	1	0.847575	0	0	0	1.84758
gi|159185297|ref|NP_355558.2|	ATP synthase beta chain	root;cellular organisms;Bacteria;Proteobacteria;Alphaproteobacteria;Rhizobiales;Rhizobiaceae;Rhizobium/Agrobacterium group;Agrobacterium;Agrobacterium tumefaciens complex;Agrobacterium fabrum;Agrobacterium fabrum str. C58	0	0.847575	0	1	0	1.84758
5datasets_contig_17151_2	heterodisulfide reductase subunit A	root;cellular organisms;Archaea	1	0.847575	0	0	0	1.84758
gi|77456990|ref|YP_346495.1|	molecular chaperone DnaK	root;cellular organisms;Bacteria;Proteobacteria;Gammaproteobacteria;Pseudomonadales;Pseudomonadaceae;Pseudomonas;Pseudomonas fluorescens group;Pseudomonas fluorescens;Pseudomonas fluorescens Pf0-1	1	0.847575	0	0	0	1.84758
gi|218779417|ref|YP_002430735.1|	adenylylsulfate reductase, subunit A	root;cellular organisms;Bacteria;Proteobacteria;delta/epsilon subdivisions;Deltaproteobacteria;Desulfobacterales;Desulfobacteraceae;Desulfatibacillum;Desulfatibacillum alkenivorans;Desulfatibacillum alkenivorans AK-01	0	0.847575	0	1	0	1.84758
3730_contig_1044_5	heterodisulfide reductase subunit B	root;cellular organisms;Archaea;environmental samples	0.951564	0	0.886857	0	0	1.83842
GZ37B2_60	F420H2 dehydrogenase subunit B	root;cellular organisms;Archaea;environmental samples;uncultured archaeon GZfos37B2	0.951564	0	0.886857	0	0	1.83842
3datasets_contig_73669_3	NADH-quinone oxidoreductase subunit B	root;cellular organisms;Archaea;environmental samples;uncultured archaeon GZfos37B2	0.951564	0	0.886857	0	0	1.83842
5133_contig_57833_2	hypothetical protein		0	1.83532	0	0	0	1.83532
3730_contig_150551_2	hypothetical protein		0	1.83532	0	0	0	1.83532
3datasets_contig_17516_3	sulfur-oxidizing protein SoxY	root	0	1.82306	0	0	0	1.82306
5133_contig_1494_2	sulfur-oxidizing protein SoxY	root	0	1.82306	0	0	0	1.82306
5133_contig_128816_2	hypothetical protein	root;cellular organisms;Bacteria	0.903128	0.905403	0	0	0	1.80853
gi|298674721|ref|YP_003726471.1|	translation elongation factor aEF-2	root;cellular organisms;Archaea;Euryarchaeota;Methanomicrobia;Methanosarcinales;Methanosarcinaceae;Methanohalobium;Methanohalobium evestigatum;Methanohalobium evestigatum Z-7303	1.80626	0	0	0	0	1.80626
VO2_combined_contig_83472_1	hypothetical protein	root;cellular organisms;Bacteria	1.80626	0	0	0	0	1.80626
3datasets_contig_1995_3	hypothetical protein	root;cellular organisms;Bacteria	1.80626	0	0	0	0	1.80626
5datasets_contig_451107_3	hypothetical protein	root;cellular organisms;Archaea;environmental samples;uncultured archaeon GZfos37B2	1.80626	0	0	0	0	1.80626
gi|152992166|ref|YP_001357887.1|	isocitrate dehydrogenase	root;cellular organisms;Bacteria;Proteobacteria;delta/epsilon subdivisions;Epsilonproteobacteria;unclassified Epsilonproteobacteria;Sulfurovum;Sulfurovum sp. NBC37-1	1.80626	0	0	0	0	1.80626
3datasets_contig_39499_2	small subunit ribosomal protein S6	root;cellular organisms;Bacteria;Proteobacteria;delta/epsilon subdivisions;Epsilonproteobacteria;Campylobacterales	1.80626	0	0	0	0	1.80626
3datasets_contig_43199_1	hypothetical protein	root;cellular organisms;Bacteria;Proteobacteria;delta/epsilon subdivisions;Deltaproteobacteria;Desulfobacterales;Desulfobacteraceae;Desulfospira;Desulfospira joergensenii	1.80626	0	0	0	0	1.80626
gi|152993455|ref|YP_001359176.1|	molecular chaperone DnaK	root;cellular organisms;Bacteria;Proteobacteria;delta/epsilon subdivisions;Epsilonproteobacteria;unclassified Epsilonproteobacteria;Sulfurovum;Sulfurovum sp. NBC37-1	1.80626	0	0	0	0	1.80626
3730_contig_1613_6	F-type H+-transporting ATPase subunit gamma	root;cellular organisms;Bacteria;Proteobacteria;delta/epsilon subdivisions;Deltaproteobacteria	1.80626	0	0	0	0	1.80626
5datasets_contig_158007_1	hypothetical protein	root;cellular organisms;Bacteria	1.80626	0	0	0	0	1.80626
3730_contig_85_4	hypothetical protein		1.80626	0	0	0	0	1.80626
5datasets_contig_136940_2	hypothetical protein		1.80626	0	0	0	0	1.80626
5133_contig_1937_4	F-type H+-transporting ATPase subunit gamma	root;cellular organisms;Bacteria;Proteobacteria;delta/epsilon subdivisions;Deltaproteobacteria;Desulfobacterales;Desulfobacteraceae	1.80626	0	0	0	0	1.80626
5133_contig_16296_1	hypothetical protein		1.80626	0	0	0	0	1.80626
gi|349792807|gb|EGZ46655.1|	regulatory protein ArsR	root;cellular organisms;Bacteria;Proteobacteria;Gammaproteobacteria;Chromatiales;Ectothiorhodospiraceae;Thiorhodospira;Thiorhodospira sibirica;Thiorhodospira sibirica ATCC 700588	1.80626	0	0	0	0	1.80626
5133_contig_10180_3	glyceraldehyde-3-phosphate dehydrogenase (NAD(P))	root;cellular organisms;Archaea;Euryarchaeota;Methanomicrobia;Methanosarcinales	1.80626	0	0	0	0	1.80626
gi|542010448|gb|ERH56315.1|	30S ribosomal protein S2	root;cellular organisms;Bacteria;Proteobacteria;Gammaproteobacteria;Pseudomonadales;Pseudomonadaceae;Pseudomonas;Pseudomonas fluorescens group;Pseudomonas fluorescens;Pseudomonas fluorescens EGD-AQ6	1.80626	0	0	0	0	1.80626
5datasets_contig_184248_2	hypothetical protein		1.80626	0	0	0	0	1.80626
5datasets_contig_87739_3	hypothetical protein	root;cellular organisms;Bacteria;Proteobacteria;Gammaproteobacteria	1.80626	0	0	0	0	1.80626
5579_contig_27426_5	small subunit ribosomal protein S6	root;cellular organisms;Bacteria;Proteobacteria;delta/epsilon subdivisions;Epsilonproteobacteria;unclassified Epsilonproteobacteria;Sulfurovum	1.80626	0	0	0	0	1.80626
gi|296274140|ref|YP_003656771.1|	DNA-directed RNA polymerase subunit beta'	root;cellular organisms;Bacteria;Proteobacteria;delta/epsilon subdivisions;Epsilonproteobacteria;Campylobacterales;Campylobacteraceae;Arcobacter;Arcobacter nitrofigilis;Arcobacter nitrofigilis DSM 7299	1.80626	0	0	0	0	1.80626
3730_contig_33746_3	hypothetical protein	root;cellular organisms;Bacteria	1.80626	0	0	0	0	1.80626
5datasets_contig_36482_1	hypothetical protein	root;cellular organisms;Bacteria	1.80626	0	0	0	0	1.80626
5579_contig_43108_17	small subunit ribosomal protein S2	root;cellular organisms;Bacteria;Proteobacteria;Gammaproteobacteria;Oceanospirillales;Halomonadaceae	1.80626	0	0	0	0	1.80626
5datasets_contig_129898_3	hypothetical protein	root;cellular organisms;Bacteria;Cyanobacteria	1.80626	0	0	0	0	1.80626
3730_contig_10754_1	hypothetical protein	root	1.80626	0	0	0	0	1.80626
gi|152991728|ref|YP_001357449.1|	DNA-directed RNA polymerase subunit beta'	root;cellular organisms;Bacteria;Proteobacteria;delta/epsilon subdivisions;Epsilonproteobacteria;unclassified Epsilonproteobacteria;Sulfurovum;Sulfurovum sp. NBC37-1	1.80626	0	0	0	0	1.80626
gi|385344205|gb|EIF50922.1|	molecular chaperone DnaK	root;cellular organisms;Bacteria;Proteobacteria;delta/epsilon subdivisions;Epsilonproteobacteria;unclassified Epsilonproteobacteria;Sulfurovum;Sulfurovum sp. AR	1.80626	0	0	0	0	1.80626
5datasets_contig_96169_2	hypothetical protein	root;cellular organisms;Bacteria;Proteobacteria	1.80626	0	0	0	0	1.80626
gi|296271790|ref|YP_003654421.1|	ParA/MinD-like ATPase	root;cellular organisms;Bacteria;Proteobacteria;delta/epsilon subdivisions;Epsilonproteobacteria;Campylobacterales;Campylobacteraceae;Arcobacter;Arcobacter nitrofigilis;Arcobacter nitrofigilis DSM 7299	1.80626	0	0	0	0	1.80626
gi|206890540|ref|YP_002249155.1|	DNA-directed RNA polymerase subunit beta'	root;cellular organisms;Bacteria;Nitrospirae;Nitrospira;Nitrospirales;Nitrospiraceae;Thermodesulfovibrio;Thermodesulfovibrio yellowstonii;Thermodesulfovibrio yellowstonii DSM 11347	1.80626	0	0	0	0	1.80626
5579_contig_12281_2	hypothetical protein		1.80626	0	0	0	0	1.80626
5579_contig_31807_2	hypothetical protein	root;cellular organisms;Bacteria;Proteobacteria;delta/epsilon subdivisions;Epsilonproteobacteria;Campylobacterales;Campylobacteraceae;Sulfurospirillum;Sulfurospirillum arcachonense	1.80626	0	0	0	0	1.80626
5datasets_contig_469809_5	hypothetical protein		1.80626	0	0	0	0	1.80626
3730_contig_67440_2	hypothetical protein	root;cellular organisms;Bacteria	1.80626	0	0	0	0	1.80626
gi|307720240|ref|YP_003891380.1|	DNA-directed RNA polymerase subunit beta'	root;cellular organisms;Bacteria;Proteobacteria;delta/epsilon subdivisions;Epsilonproteobacteria;Campylobacterales;Helicobacteraceae;Sulfurimonas;Sulfurimonas autotrophica;Sulfurimonas autotrophica DSM 16294	1.80626	0	0	0	0	1.80626
5133_contig_66578_2	hypothetical protein		1.80626	0	0	0	0	1.80626
gi|343800796|gb|EGV18741.1|	ribosomal protein S2	root;cellular organisms;Bacteria;Proteobacteria;Gammaproteobacteria;Chromatiales;Chromatiaceae;Thiocapsa;Thiocapsa marina;Thiocapsa marina 5811	1.80626	0	0	0	0	1.80626
3730_contig_6237_7	hypothetical protein	root;cellular organisms;Bacteria	1.80626	0	0	0	0	1.80626
5datasets_contig_295722_2	manganese-dependent inorganic pyrophosphatase	root;cellular organisms;Bacteria;Proteobacteria	1.80626	0	0	0	0	1.80626
3datasets_contig_5997_7	hypothetical protein	root;cellular organisms;Bacteria	1.80626	0	0	0	0	1.80626
gi|516715723|ref|WP_018060763.1|	hypothetical protein	root;cellular organisms;Bacteria;Proteobacteria;delta/epsilon subdivisions;Epsilonproteobacteria;unclassified Epsilonproteobacteria;Sulfurovum;Sulfurovum sp. SCGC AAA036-F05	1.80626	0	0	0	0	1.80626
3datasets_contig_604_5	hypothetical protein	root;cellular organisms;Bacteria;Proteobacteria;Gammaproteobacteria	1.80626	0	0	0	0	1.80626
5datasets_contig_150427_1	hypothetical protein	root;cellular organisms;Bacteria	1.80626	0	0	0	0	1.80626
gi|489277241|ref|WP_003184919.1|	30S ribosomal protein S2	root;cellular organisms;Bacteria;Proteobacteria;Gammaproteobacteria;Pseudomonadales;Pseudomonadaceae;Pseudomonas;Pseudomonas fluorescens group;Pseudomonas fluorescens	1.80626	0	0	0	0	1.80626
gi|589148581|gb|EXF94773.1|	30S ribosomal protein S2	root;cellular organisms;Bacteria;Proteobacteria;Gammaproteobacteria;Pseudomonadales;Pseudomonadaceae;Pseudomonas;Pseudomonas fluorescens group;Pseudomonas fluorescens;Pseudomonas fluorescens HK44	1.80626	0	0	0	0	1.80626
gi|385343348|gb|EIF50070.1|	DNA-directed RNA polymerase subunit beta'	root;cellular organisms;Bacteria;Proteobacteria;delta/epsilon subdivisions;Epsilonproteobacteria;unclassified Epsilonproteobacteria;Sulfurovum;Sulfurovum sp. AR	1.80626	0	0	0	0	1.80626
5datasets_contig_11569_2	hypothetical protein	root;cellular organisms;Bacteria	1.80626	0	0	0	0	1.80626
gi|516741811|ref|WP_018076850.1|	phosphoglycerate kinase	root;cellular organisms;Bacteria;Proteobacteria;Betaproteobacteria;Hydrogenophilales;Hydrogenophilaceae;Thiobacillus;Thiobacillus denitrificans	1.80626	0	0	0	0	1.80626
gi|489314739|ref|WP_003222119.1|	30S ribosomal protein S2	root;cellular organisms;Bacteria;Proteobacteria;Gammaproteobacteria;Pseudomonadales;Pseudomonadaceae;Pseudomonas	1.80626	0	0	0	0	1.80626
5579_contig_14985_3	hypothetical protein	root;cellular organisms;Bacteria	1.80626	0	0	0	0	1.80626
gi|77457328|ref|YP_346833.1|	30S ribosomal protein S2	root;cellular organisms;Bacteria;Proteobacteria;Gammaproteobacteria;Pseudomonadales;Pseudomonadaceae;Pseudomonas;Pseudomonas fluorescens group;Pseudomonas fluorescens;Pseudomonas fluorescens Pf0-1	1.80626	0	0	0	0	1.80626
gi|300447363|gb|EFK11121.1|	nitrogen regulatory protein P-II	root;cellular organisms;Bacteria;Proteobacteria;delta/epsilon subdivisions;Deltaproteobacteria;unclassified Deltaproteobacteria;unclassified Deltaproteobacteria (miscellaneous);delta proteobacterium NaphS2	1.80626	0	0	0	0	1.80626
gi|489264433|ref|WP_003172263.1|	30S ribosomal protein S2	root;cellular organisms;Bacteria;Proteobacteria;Gammaproteobacteria;Pseudomonadales;Pseudomonadaceae;Pseudomonas;Pseudomonas fluorescens group;Pseudomonas fluorescens	1.80626	0	0	0	0	1.80626
5datasets_contig_52603_3	hypothetical protein	root;cellular organisms;Archaea;Euryarchaeota;Methanomicrobia;Methanosarcinales;Candidatus Methanoperedenaceae;Candidatus Methanoperedens;Candidatus Methanoperedens nitroreducens	1.80626	0	0	0	0	1.80626
5133_contig_792_13	hypothetical protein	root;cellular organisms;Archaea;Euryarchaeota;Methanomicrobia;Methanosarcinales	1.80626	0	0	0	0	1.80626
gi|489290688|ref|WP_003198231.1|	30S ribosomal protein S2	root;cellular organisms;Bacteria;Proteobacteria;Gammaproteobacteria;Pseudomonadales;Pseudomonadaceae;Pseudomonas	1.80626	0	0	0	0	1.80626
3datasets_contig_48733_1	elongation factor 2		1.80626	0	0	0	0	1.80626
gi|495183199|ref|WP_007907989.1|	30S ribosomal protein S2	root;cellular organisms;Bacteria;Proteobacteria;Gammaproteobacteria;Pseudomonadales;Pseudomonadaceae;Pseudomonas	1.80626	0	0	0	0	1.80626
3datasets_contig_187593_2	thiol peroxidase, atypical 2-Cys peroxiredoxin	root;cellular organisms;Bacteria;Proteobacteria;delta/epsilon subdivisions;Epsilonproteobacteria;Campylobacterales;Campylobacteraceae;Sulfurospirillum;Sulfurospirillum arcachonense	1.80626	0	0	0	0	1.80626
gi|349794346|gb|EGZ48163.1|	ATPase-like, ParA/MinD	root;cellular organisms;Bacteria;Proteobacteria;Gammaproteobacteria;Chromatiales;Ectothiorhodospiraceae;Thiorhodospira;Thiorhodospira sibirica;Thiorhodospira sibirica ATCC 700588	1.80626	0	0	0	0	1.80626
3datasets_contig_177223_3	small subunit ribosomal protein S5	root;cellular organisms;Archaea;environmental samples;uncultured archaeon GZfos37B2	1.80626	0	0	0	0	1.80626
5datasets_contig_138160_2	hypothetical protein		1.80626	0	0	0	0	1.80626
gi|220935784|ref|YP_002514683.1|	hypothetical protein	root;cellular organisms;Bacteria;Proteobacteria;Gammaproteobacteria;Chromatiales;Ectothiorhodospiraceae;Thioalkalivibrio;Thioalkalivibrio sulfidiphilus;Thioalkalivibrio sulfidiphilus HL-EbGr7	1.80626	0	0	0	0	1.80626
3730_contig_97977_2	hypothetical protein		1.80626	0	0	0	0	1.80626
5datasets_contig_25397_2	F-type H+-transporting ATPase subunit beta	root;cellular organisms;Bacteria;Proteobacteria;delta/epsilon subdivisions;Epsilonproteobacteria	0.951564	0.847575	0	0	0	1.79914
3datasets_contig_87839_2	hypothetical protein	root;cellular organisms;Bacteria;Proteobacteria;Gammaproteobacteria	0.903128	0	0	0.893617	0	1.79675
5datasets_contig_48022_6	hypothetical protein	root;cellular organisms;Bacteria	0.903128	0	0	0.893617	0	1.79675
5datasets_contig_133555_1	hypothetical protein	root;cellular organisms;Bacteria;Proteobacteria;Gammaproteobacteria	0.903128	0	0	0.893617	0	1.79675
ANME2a_03364	Aspartate/tyrosine/aromatic aminotransferase	root;cellular organisms;Archaea;Euryarchaeota;Methanomicrobia;Methanosarcinales;unclassified Methanosarcinales	0	0.905403	0.886857	0	0	1.79226
5datasets_contig_137730_1	hypothetical protein	root;cellular organisms;Archaea;Euryarchaeota;Methanomicrobia;Methanomicrobiales;Methanomicrobiaceae;Methanoculleus	0	0.905403	0.886857	0	0	1.79226
5datasets_contig_137731_1	hypothetical protein	root;cellular organisms;Archaea;Euryarchaeota;Methanomicrobia;Methanomicrobiales;Methanomicrobiaceae;Methanoculleus	0	0.905403	0.886857	0	0	1.79226
3datasets_contig_103068_3	hypothetical protein	root;cellular organisms;Archaea;Euryarchaeota;Methanomicrobia;Methanomicrobiales;Methanomicrobiaceae;Methanoculleus	0	0.905403	0.886857	0	0	1.79226
5datasets_contig_379882_1	hypothetical protein	root;cellular organisms;Archaea;Euryarchaeota;Methanomicrobia;Methanomicrobiales;Methanomicrobiaceae;Methanoculleus	0	0.905403	0.886857	0	0	1.79226
5datasets_contig_44819_1	hypothetical protein	root;cellular organisms;Archaea;Euryarchaeota;Methanomicrobia;Methanomicrobiales;Methanomicrobiaceae;Methanoculleus;Methanoculleus marisnigri	0	0.905403	0.886857	0	0	1.79226
ANME2a_01243	Protein of unknown function (DUF3303)	root;cellular organisms;Archaea;Euryarchaeota;Methanomicrobia;Methanosarcinales;unclassified Methanosarcinales	0	0.905403	0.886857	0	0	1.79226
GZ34H9_33	N(5)-methyl-tetrahydromethanopterin-coenzyme M methyltransferase subunit H	root;cellular organisms;Archaea;environmental samples;uncultured archaeon GZfos34H9	0.903128	0	0.886857	0	0	1.78999
GZ14B8_2	N(5)-methyl-tetrahydromethanopterin-coenzyme M methyltransferase subunit H	root;cellular organisms;Archaea;environmental samples;uncultured archaeon GZfos14B8	0.903128	0	0.886857	0	0	1.78999
GZ33E1_32	N(5)-methyl-tetrahydromethanopterin-coenzyme M methyltransferase subunit H	root;cellular organisms;Archaea;environmental samples;uncultured archaeon GZfos33E1	0.903128	0	0.886857	0	0	1.78999
5datasets_contig_295363_2	adenylate kinase	root;cellular organisms;Bacteria;Proteobacteria;delta/epsilon subdivisions;Deltaproteobacteria;Desulfobacterales;Desulfobacteraceae	0.903128	0	0.886857	0	0	1.78999
GZ12E2_19	N(5)-methyl-tetrahydromethanopterin-coenzyme M methyltransferase subunit H	root;cellular organisms;Archaea;environmental samples;uncultured archaeon GZfos12E2	0.903128	0	0.886857	0	0	1.78999
gi|268324664|emb|CBH38252.1|	tetrahydromethanopterin S-methyltransferase, subunit H	root;cellular organisms;Archaea;environmental samples;uncultured archaeon	0.903128	0	0.886857	0	0	1.78999
5133_contig_4115_2	hypothetical protein	root;cellular organisms;Bacteria;Proteobacteria;delta/epsilon subdivisions;Deltaproteobacteria;unclassified Deltaproteobacteria;unclassified Deltaproteobacteria (miscellaneous);delta proteobacterium NaphS2	0	1.78451	0	0	0	1.78451
5579_contig_83558_2	hypothetical protein	root;cellular organisms;Bacteria;Proteobacteria;delta/epsilon subdivisions;Deltaproteobacteria	0	1.78451	0	0	0	1.78451
3datasets_contig_68593_3	hypothetical protein	root;cellular organisms;Bacteria;Proteobacteria;delta/epsilon subdivisions;Deltaproteobacteria;unclassified Deltaproteobacteria;unclassified Deltaproteobacteria (miscellaneous);delta proteobacterium NaphS2	0	1.78451	0	0	0	1.78451
5datasets_contig_10130_16	hypothetical protein	root;cellular organisms;Bacteria;Proteobacteria;delta/epsilon subdivisions;Deltaproteobacteria;Desulfobacterales;Desulfobacteraceae	0	0	1.77371	0	0	1.77371
3datasets_contig_16004_2	methylenetetrahydromethanopterin dehydrogenase	root;cellular organisms;Archaea;environmental samples	0	0	1.77371	0	0	1.77371
3datasets_contig_21597_2	DNA-directed RNA polymerase subunit A	root;cellular organisms;Archaea;Euryarchaeota	0	0	1.77371	0	0	1.77371
5133_contig_4863_2	hypothetical protein	root;cellular organisms;Bacteria;Chloroflexi;Anaerolineae	0	0	1.77371	0	0	1.77371
5datasets_contig_36665_2	hypothetical protein	root;cellular organisms;Archaea;Euryarchaeota	0	0	1.77371	0	0	1.77371
5datasets_contig_50058_10	DNA-directed RNA polymerase subunit A	root;cellular organisms;Archaea;Euryarchaeota;Methanomicrobia;Methanosarcinales	0	0	1.77371	0	0	1.77371
5datasets_contig_52362_5	hypothetical protein	root;cellular organisms;Bacteria;Proteobacteria;delta/epsilon subdivisions;Deltaproteobacteria;Desulfobacterales;Desulfobacteraceae	0	0	1.77371	0	0	1.77371
5579_contig_9371_1	hypothetical protein	root;cellular organisms;Archaea;Euryarchaeota	0	0	1.77371	0	0	1.77371
3datasets_contig_17922_3	DNA-directed RNA polymerase subunit A	root;cellular organisms;Bacteria;Proteobacteria;delta/epsilon subdivisions;Deltaproteobacteria;Desulfuromonadales;Geobacteraceae	0	0	1.77371	0	0	1.77371
5datasets_contig_224676_1	hypothetical protein	root;cellular organisms;Bacteria	0	1	0.773714	0	0	1.77371
5datasets_contig_398174_2	hypothetical protein		0	1	0.773714	0	0	1.77371
5579_contig_47122_2	hypothetical protein	root;cellular organisms;Bacteria	0	0	0.773714	1	0	1.77371
5datasets_contig_170824_2	hypothetical protein	root;cellular organisms;Bacteria	0	1	0.773714	0	0	1.77371
BCs_pro_contig_03228_3228_1	multiple sugar transport system ATP-binding protein	root;cellular organisms;Bacteria	0	0	0.773714	1	0	1.77371
GZ32E7_41	hypothetical protein	root;cellular organisms;Archaea;environmental samples;uncultured archaeon GZfos32E7	1	0	0.773714	0	0	1.77371
gi|512046578|gb|EPD46257.1|	sn-glycerol 3-phosphate transport system ATP-binding protein	root;cellular organisms;Bacteria;Proteobacteria;Betaproteobacteria;Burkholderiales;Comamonadaceae;Delftia;Delftia acidovorans;Delftia acidovorans CCUG 15835	0	0	0.773714	1	0	1.77371
ANME2a_02262	Group II F420-dependent sulfite reductase	root;cellular organisms;Archaea;Euryarchaeota;Methanomicrobia;Methanosarcinales;unclassified Methanosarcinales	1	0	0.773714	0	0	1.77371
BCs_pro_contig_09624_9624_5	multiple sugar transport system ATP-binding protein	root;cellular organisms;Bacteria;Proteobacteria;Betaproteobacteria;Burkholderiales;Comamonadaceae	0	0	0.773714	1	0	1.77371
5datasets_contig_282602_1	hypothetical protein	root;cellular organisms;Bacteria	0	1	0.773714	0	0	1.77371
5datasets_contig_132687_2	hypothetical protein	root;cellular organisms;Bacteria	0	0	0.773714	1	0	1.77371
5datasets_contig_195924_2	assimilatory-type low-spin sulfite reductase (alSir)	root;cellular organisms;Archaea;environmental samples;uncultured archaeon GZfos27A8	1	0	0.773714	0	0	1.77371
gi|300443702|gb|EFK07785.1|	conserved hypothetical protein	root;cellular organisms;Bacteria;Proteobacteria;delta/epsilon subdivisions;Deltaproteobacteria;unclassified Deltaproteobacteria;unclassified Deltaproteobacteria (miscellaneous);delta proteobacterium NaphS2	1	0	0.773714	0	0	1.77371
gi|182412965|ref|YP_001818031.1|	ABC transporter-like protein	root;cellular organisms;Bacteria;Chlamydiae/Verrucomicrobia group;Verrucomicrobia;Opitutae;Opitutales;Opitutaceae;Opitutus;Opitutus terrae;Opitutus terrae PB90-1	0	0	0.773714	1	0	1.77371
5datasets_contig_88610_1	hypothetical protein	root;cellular organisms;Bacteria	0	0	0.773714	1	0	1.77371
5datasets_contig_228159_1	hypothetical protein	root;cellular organisms;Bacteria;unclassified Bacteria;Atribacteria;unclassified Atribacteria	0	0	0.773714	1	0	1.77371
5datasets_contig_228409_1	hypothetical protein	root;cellular organisms;Bacteria;Proteobacteria;delta/epsilon subdivisions;Deltaproteobacteria	1	0	0.773714	0	0	1.77371
gi|333981962|ref|YP_004511172.1|	hypothetical protein	root;cellular organisms;Bacteria;Proteobacteria;Gammaproteobacteria;Methylococcales;Methylococcaceae;Methylomonas;Methylomonas methanica;Methylomonas methanica MC09	0	1	0.773714	0	0	1.77371
5datasets_contig_150269_2	hypothetical protein	root;cellular organisms;Bacteria	1	0	0.773714	0	0	1.77371
5datasets_contig_178285_2	hypothetical protein	root;cellular organisms;Bacteria;unclassified Bacteria;Atribacteria;unclassified Atribacteria	0	0	0.773714	1	0	1.77371
5579_contig_3737_1	hypothetical protein	root;cellular organisms;Bacteria	0	0	0.773714	1	0	1.77371
gi|160900900|ref|YP_001566482.1|	ABC transporter-like protein	root;cellular organisms;Bacteria;Proteobacteria;Betaproteobacteria;Burkholderiales;Comamonadaceae;Delftia;Delftia acidovorans;Delftia acidovorans SPH-1	0	0	0.773714	1	0	1.77371
5datasets_contig_286144_2	hypothetical protein		0	1	0.773714	0	0	1.77371
gi|150400619|ref|YP_001324385.1|	proteasome subunit alpha	root;cellular organisms;Archaea;Euryarchaeota;Methanococci;Methanococcales;Methanococcaceae;Methanococcus;Methanococcus aeolicus;Methanococcus aeolicus Nankai-3	1	0	0.773714	0	0	1.77371
5datasets_contig_27572_3	proliferating cell nuclear antigen	root;cellular organisms;Archaea;Euryarchaeota;Methanomicrobia	1	0	0.773714	0	0	1.77371
5579_contig_19371_2	hypothetical protein	root;cellular organisms;Bacteria;Proteobacteria	1	0	0.773714	0	0	1.77371
5133_contig_14661_2	proliferating cell nuclear antigen	root;cellular organisms;Archaea;Euryarchaeota;Methanomicrobia	1	0	0.773714	0	0	1.77371
VO2_combined_contig_51778_2	hypothetical protein		1	0	0.773714	0	0	1.77371
5133_contig_9801_2	hypothetical protein		1	0	0.773714	0	0	1.77371
3730_contig_89176_2	chaperonin GroEL	root;cellular organisms;Bacteria;Proteobacteria;delta/epsilon subdivisions;Deltaproteobacteria	0	1.77136	0	0	0	1.77136
3datasets_contig_5294_1	phosphoribosylaminoimidazolecarboxamide formyltransferase / IMP cyclohydrolase		0	1.75298	0	0	0	1.75298
5133_contig_7201_3	phosphoribosylaminoimidazolecarboxamide formyltransferase / IMP cyclohydrolase	root;cellular organisms;Bacteria;Proteobacteria;delta/epsilon subdivisions;Deltaproteobacteria;Desulfobacterales;Desulfobacteraceae	0	1.75298	0	0	0	1.75298
3datasets_contig_19818_3	hypothetical protein		0.903128	0.847575	0	0	0	1.7507
5133_contig_1638_1	hypothetical protein	root;cellular organisms;Bacteria	0.903128	0.847575	0	0	0	1.7507
5579_contig_78500_3	hypothetical protein		0.903128	0.847575	0	0	0	1.7507
5datasets_contig_5077_2	hypothetical protein		0.903128	0.847575	0	0	0	1.7507
3datasets_contig_708_1	pyruvate, water dikinase	root;cellular organisms;Bacteria	0.903128	0.847575	0	0	0	1.7507
3730_contig_47652_1	hypothetical protein	root;cellular organisms;Bacteria;Proteobacteria;delta/epsilon subdivisions;Deltaproteobacteria;Desulfobacterales;Desulfobacteraceae;Desulfobacula	0	0.96323	0.773714	0	0	1.73694
3730_contig_22580_2	hypothetical protein	root;cellular organisms;Bacteria;Proteobacteria;delta/epsilon subdivisions;Deltaproteobacteria	0	0.96323	0.773714	0	0	1.73694
3datasets_contig_88471_2	2-isopropylmalate synthase	root;cellular organisms;Archaea;Euryarchaeota;Methanomicrobia;Methanosarcinales;Methanosarcinaceae	0	0.96323	0.773714	0	0	1.73694
3730_contig_71874_2	hypothetical protein	root;cellular organisms;Bacteria;Proteobacteria;Gammaproteobacteria;Alteromonadales;Alteromonadales genera incertae sedis;Teredinibacter;Teredinibacter turnerae	0	0.96323	0.773714	0	0	1.73694
5datasets_contig_36924_3	hypothetical protein	root;cellular organisms;Archaea;environmental samples	0	0.96323	0.773714	0	0	1.73694
3730_contig_34430_2	hypothetical protein	root;cellular organisms;Archaea;environmental samples	0	0.96323	0.773714	0	0	1.73694
3730_contig_5656_12	adenylylsulfate reductase, subunit A		0	0.96323	0.773714	0	0	1.73694
gi|493520024|ref|WP_006474177.1|	putative thiosulfide reductase/anaerobic DMSO reductase	root;cellular organisms;Bacteria;Proteobacteria;Gammaproteobacteria;unclassified Gammaproteobacteria;sulfur-oxidizing symbionts;endosymbiont of Tevnia jerichonana	0	0.96323	0.773714	0	0	1.73694
5datasets_contig_6454_2	hypothetical protein		0	0.96323	0.773714	0	0	1.73694
5datasets_contig_311733_2	hypothetical protein	root;cellular organisms;Bacteria;Proteobacteria;delta/epsilon subdivisions;Deltaproteobacteria;Desulfobacterales;Desulfobacteraceae	0	0.96323	0.773714	0	0	1.73694
3datasets_contig_2218_2	adenylylsulfate reductase, subunit A		0	0.96323	0.773714	0	0	1.73694
gi|492793389|ref|WP_005965622.1|	anaerobic dimethyl sulfoxide reductase, A subunit, DmsA/YnfE family	root;cellular organisms;Bacteria;Proteobacteria;Gammaproteobacteria;unclassified Gammaproteobacteria;sulfur-oxidizing symbionts;endosymbiont of Riftia pachyptila	0	0.96323	0.773714	0	0	1.73694
gi|158523054|ref|YP_001530924.1|	ATP-dependent metalloprotease FtsH	root;cellular organisms;Bacteria;Proteobacteria;delta/epsilon subdivisions;Deltaproteobacteria;Desulfobacterales;Desulfobacteraceae;Desulfococcus;Desulfococcus oleovorans;Desulfococcus oleovorans Hxd3	0	0.96323	0.773714	0	0	1.73694
5datasets_contig_9533_3	hypothetical protein	root;cellular organisms;Bacteria;Proteobacteria;delta/epsilon subdivisions;Epsilonproteobacteria	0	0.847575	0.886857	0	0	1.73443
3datasets_contig_4792_7	molecular chaperone DnaK	root;cellular organisms;Bacteria;Proteobacteria;delta/epsilon subdivisions;Epsilonproteobacteria;Campylobacterales	0	0.847575	0.886857	0	0	1.73443
5133_contig_9617_3	molecular chaperone DnaK	root;cellular organisms;Bacteria;Proteobacteria;delta/epsilon subdivisions;Epsilonproteobacteria;Campylobacterales	0	0.847575	0.886857	0	0	1.73443
5133_contig_41264_2	hypothetical protein	root;cellular organisms;Bacteria	0.951564	0	0.773714	0	0	1.72528
3datasets_contig_12_7	formylmethanofuran dehydrogenase subunit B	root;cellular organisms;Archaea;Euryarchaeota;Methanomicrobia;Methanosarcinales;Candidatus Methanoperedenaceae;Candidatus Methanoperedens;Candidatus Methanoperedens nitroreducens	0.951564	0	0.773714	0	0	1.72528
ANME2a_02779	formylmethanofuran dehydrogenase, subunit B (EC 1.2.99.5)	root;cellular organisms;Archaea;Euryarchaeota;Methanomicrobia;Methanosarcinales;unclassified Methanosarcinales	0.951564	0	0.773714	0	0	1.72528
5579_contig_11506_4	hypothetical protein	root;cellular organisms;Bacteria	0.951564	0	0.773714	0	0	1.72528
3datasets_contig_27571_2	hypothetical protein	root;cellular organisms;Archaea;environmental samples;uncultured archaeon	0.951564	0	0.773714	0	0	1.72528
ANME2a_00423	Phosphoenolpyruvate carboxykinase (GTP)	root;cellular organisms;Archaea;Euryarchaeota;Methanomicrobia;Methanosarcinales;unclassified Methanosarcinales	0.951564	0	0.773714	0	0	1.72528
3730_contig_218_13	hypothetical protein	root;cellular organisms;Archaea;environmental samples;uncultured archaeon	0.951564	0	0.773714	0	0	1.72528
VO1_contig_10623_6	hypothetical protein	root;cellular organisms;Archaea;environmental samples;uncultured archaeon	0.951564	0	0.773714	0	0	1.72528
gi|322419241|ref|YP_004198464.1|	carbamoyl-phosphate synthase large subunit	root;cellular organisms;Bacteria;Proteobacteria;delta/epsilon subdivisions;Deltaproteobacteria;Desulfuromonadales;Geobacteraceae;Geobacter;Geobacter sp. M18	0	0.981615	0	0.723404	0	1.70502
gi|94969224|ref|YP_591272.1|	carbamoyl-phosphate synthase large subunit	root;cellular organisms;Bacteria;Fibrobacteres/Acidobacteria group;Acidobacteria;Acidobacteriia;Acidobacteriales;Acidobacteriaceae;Candidatus Koribacter;Candidatus Koribacter versatilis;Candidatus Koribacter versatilis Ellin345	0	0.981615	0	0.723404	0	1.70502
3730_contig_53517_3	carbamoyl-phosphate synthase large subunit	root;cellular organisms;Bacteria	0	0.981615	0	0.723404	0	1.70502
3datasets_contig_182952_3	carbamoyl-phosphate synthase large subunit	root;cellular organisms;Bacteria;Proteobacteria;delta/epsilon subdivisions;Deltaproteobacteria;Desulfuromonadales;Geobacteraceae	0	0.981615	0	0.723404	0	1.70502
gi|489290151|ref|WP_003197699.1|	carbamoyl phosphate synthase large subunit	root;cellular organisms;Bacteria;Proteobacteria;Gammaproteobacteria;Pseudomonadales;Pseudomonadaceae;Pseudomonas	0	0.981615	0	0.723404	0	1.70502
3datasets_contig_178013_3	carbamoyl-phosphate synthase large subunit	root;cellular organisms;Bacteria;Proteobacteria;delta/epsilon subdivisions;Deltaproteobacteria;Desulfuromonadales	0	0.981615	0	0.723404	0	1.70502
gi|589146151|gb|EXF92352.1|	carbamoyl phosphate synthase large subunit	root;cellular organisms;Bacteria;Proteobacteria;Gammaproteobacteria;Pseudomonadales;Pseudomonadaceae;Pseudomonas;Pseudomonas fluorescens group;Pseudomonas fluorescens;Pseudomonas fluorescens HK44	0	0.981615	0	0.723404	0	1.70502
gi|56695825|ref|YP_166176.1|	carbamoyl-phosphate synthase, large subunit	root;cellular organisms;Bacteria;Proteobacteria;Alphaproteobacteria;Rhodobacterales;Rhodobacteraceae;Ruegeria;Ruegeria pomeroyi;Ruegeria pomeroyi DSS-3	0	0.981615	0	0.723404	0	1.70502
gi|224371825|ref|YP_002605989.1|	protein CarB2	root;cellular organisms;Bacteria;Proteobacteria;delta/epsilon subdivisions;Deltaproteobacteria;Desulfobacterales;Desulfobacteraceae;Desulfobacterium;Desulfobacterium autotrophicum;Desulfobacterium autotrophicum HRM2	0	0.981615	0	0.723404	0	1.70502
gi|242279639|ref|YP_002991768.1|	carbamoyl-phosphate synthase large subunit	root;cellular organisms;Bacteria;Proteobacteria;delta/epsilon subdivisions;Deltaproteobacteria;Desulfovibrionales;Desulfovibrionaceae;Desulfovibrio;Desulfovibrio salexigens;Desulfovibrio salexigens DSM 2638	0	0.981615	0	0.723404	0	1.70502
gi|219849332|ref|YP_002463765.1|	carbamoyl-phosphate synthase large subunit	root;cellular organisms;Bacteria;Chloroflexi;Chloroflexia;Chloroflexales;Chloroflexineae;Chloroflexaceae;Chloroflexus;Chloroflexus aggregans;Chloroflexus aggregans DSM 9485	0	0.981615	0	0.723404	0	1.70502
gi|223896223|gb|EEF62666.1|	Carbamoyl-phosphate synthase L chain ATP-binding	root;cellular organisms;Bacteria;Chlamydiae/Verrucomicrobia group;Verrucomicrobia;Verrucomicrobiae;Verrucomicrobiales;Verrucomicrobia subdivision 3;Pedosphaera;Pedosphaera parvula;Pedosphaera parvula Ellin514	0	0.981615	0	0.723404	0	1.70502
5133_contig_762_6	carbamoyl-phosphate synthase large subunit	root;cellular organisms;Bacteria;Proteobacteria;delta/epsilon subdivisions;Deltaproteobacteria;Desulfobacterales;Desulfobacteraceae	0	0.981615	0	0.723404	0	1.70502
gi|493520823|ref|WP_006474955.1|	carbamoyl phosphate synthase large subunit	root;cellular organisms;Bacteria;Proteobacteria;Gammaproteobacteria;unclassified Gammaproteobacteria;sulfur-oxidizing symbionts;endosymbiont of Tevnia jerichonana	0	0.981615	0	0.723404	0	1.70502
gi|494436501|ref|WP_007229780.1|	carbamoyl phosphate synthase large subunit	root;cellular organisms;Bacteria;Proteobacteria;Gammaproteobacteria;unclassified Gammaproteobacteria;OMG group;OM60 clade;marine gamma proteobacterium HTCC2148	0	0.981615	0	0.723404	0	1.70502
gi|77456994|ref|YP_346499.1|	carbamoyl phosphate synthase large subunit	root;cellular organisms;Bacteria;Proteobacteria;Gammaproteobacteria;Pseudomonadales;Pseudomonadaceae;Pseudomonas;Pseudomonas fluorescens group;Pseudomonas fluorescens;Pseudomonas fluorescens Pf0-1	0	0.981615	0	0.723404	0	1.70502
gi|400226887|gb|EJO56924.1|	carbamoyl-phosphate synthase, large subunit	root;cellular organisms;Bacteria;Proteobacteria;Betaproteobacteria;Burkholderiales;Burkholderiaceae;Burkholderia;Burkholderia cepacia complex;Burkholderia multivorans;Burkholderia multivorans ATCC BAA-247	0	0.981615	0	0.723404	0	1.70502
gi|78485224|ref|YP_391149.1|	carbamoyl-phosphate synthase large subunit	root;cellular organisms;Bacteria;Proteobacteria;Gammaproteobacteria;Thiotrichales;Piscirickettsiaceae;Thiomicrospira;Thiomicrospira crunogena;Thiomicrospira crunogena XCL-2	0	0.981615	0	0.723404	0	1.70502
gi|489268378|ref|WP_003176149.1|	carbamoyl phosphate synthase large subunit	root;cellular organisms;Bacteria;Proteobacteria;Gammaproteobacteria;Pseudomonadales;Pseudomonadaceae;Pseudomonas;Pseudomonas fluorescens group;Pseudomonas fluorescens	0	0.981615	0	0.723404	0	1.70502
gi|46578579|ref|YP_009387.1|	carbamoyl-phosphate synthase large subunit	root;cellular organisms;Bacteria;Proteobacteria;delta/epsilon subdivisions;Deltaproteobacteria;Desulfovibrionales;Desulfovibrionaceae;Desulfovibrio;Desulfovibrio vulgaris;Desulfovibrio vulgaris str. Hildenborough	0	0.981615	0	0.723404	0	1.70502
gi|491514501|ref|WP_005372134.1|	carbamoyl phosphate synthase large subunit	root;cellular organisms;Bacteria;Proteobacteria;Gammaproteobacteria;Methylococcales;Methylococcaceae;Methylomicrobium	0	0.981615	0	0.723404	0	1.70502
gi|489314142|ref|WP_003221526.1|	carbamoyl phosphate synthase large subunit	root;cellular organisms;Bacteria;Proteobacteria;Gammaproteobacteria;Pseudomonadales;Pseudomonadaceae;Pseudomonas;Pseudomonas fluorescens group;Pseudomonas fluorescens	0	0.981615	0	0.723404	0	1.70502
gi|292493677|ref|YP_003529116.1|	carbamoyl-phosphate synthase, large subunit	root;cellular organisms;Bacteria;Proteobacteria;Gammaproteobacteria;Chromatiales;Chromatiaceae;Nitrosococcus;Nitrosococcus halophilus;Nitrosococcus halophilus Nc 4	0	0.981615	0	0.723404	0	1.70502
gi|404493234|ref|YP_006717340.1|	carbamyl-phosphate synthase, large subunit lipoprotein, glutamine-dependent	root;cellular organisms;Bacteria;Proteobacteria;delta/epsilon subdivisions;Deltaproteobacteria;Desulfuromonadales;Pelobacteraceae;Pelobacter;Pelobacter carbinolicus;Pelobacter carbinolicus DSM 2380	0	0.981615	0	0.723404	0	1.70502
gi|93452996|gb|EAT03490.1|	Carbamoyl-phosphate synthase, large subunit, glutamine-dependent	root;cellular organisms;Bacteria;Proteobacteria;delta/epsilon subdivisions;Deltaproteobacteria;unclassified Deltaproteobacteria;unclassified Deltaproteobacteria (miscellaneous);delta proteobacterium MLMS-1	0	0.981615	0	0.723404	0	1.70502
gi|320353055|ref|YP_004194394.1|	carbamoyl-phosphate synthase large subunit	root;cellular organisms;Bacteria;Proteobacteria;delta/epsilon subdivisions;Deltaproteobacteria;Desulfobacterales;Desulfobulbaceae;Desulfobulbus;Desulfobulbus propionicus;Desulfobulbus propionicus DSM 2032	0	0.981615	0	0.723404	0	1.70502
gi|116328910|ref|YP_798630.1|	carbamoyl phosphate synthase large subunit	root;cellular organisms;Bacteria;Spirochaetes;Spirochaetia;Spirochaetales;Leptospiraceae;Leptospira;Leptospira borgpetersenii;Leptospira borgpetersenii serovar Hardjo-bovis;Leptospira borgpetersenii serovar Hardjo-bovis str. L550	0	0.981615	0	0.723404	0	1.70502
3datasets_contig_187084_5	carbamoyl-phosphate synthase large subunit	root;cellular organisms;Bacteria;Proteobacteria;delta/epsilon subdivisions;Deltaproteobacteria;Desulfuromonadales;Geobacteraceae	0	0.981615	0	0.723404	0	1.70502
gi|109898531|ref|YP_661786.1|	carbamoyl phosphate synthase large subunit	root;cellular organisms;Bacteria;Proteobacteria;Gammaproteobacteria;Alteromonadales;Pseudoalteromonadaceae;Pseudoalteromonas;Pseudoalteromonas atlantica;Pseudoalteromonas atlantica T6c	0	0.981615	0	0.723404	0	1.70502
gi|161525198|ref|YP_001580210.1|	carbamoyl phosphate synthase large subunit	root;cellular organisms;Bacteria;Proteobacteria;Betaproteobacteria;Burkholderiales;Burkholderiaceae;Burkholderia;Burkholderia cepacia complex;Burkholderia multivorans;Burkholderia multivorans ATCC 17616	0	0.981615	0	0.723404	0	1.70502
gi|86158154|ref|YP_464939.1|	carbamoyl phosphate synthase large subunit	root;cellular organisms;Bacteria;Proteobacteria;delta/epsilon subdivisions;Deltaproteobacteria;Myxococcales;Cystobacterineae;Anaeromyxobacteraceae;Anaeromyxobacter;Anaeromyxobacter dehalogenans;Anaeromyxobacter dehalogenans 2CP-C	0	0.981615	0	0.723404	0	1.70502
5datasets_contig_46706_1	hypothetical protein	root;cellular organisms;Bacteria	0	0.981615	0	0.723404	0	1.70502
3730_contig_4187_8	carbamoyl-phosphate synthase large subunit	root;cellular organisms;Bacteria;Proteobacteria;delta/epsilon subdivisions;Deltaproteobacteria;Desulfuromonadales;Geobacteraceae	0	0.981615	0	0.723404	0	1.70502
gi|218887394|ref|YP_002436715.1|	carbamoyl-phosphate synthase large subunit	root;cellular organisms;Bacteria;Proteobacteria;delta/epsilon subdivisions;Deltaproteobacteria;Desulfovibrionales;Desulfovibrionaceae;Desulfovibrio;Desulfovibrio vulgaris;Desulfovibrio vulgaris str. 'Miyazaki F'	0	0.981615	0	0.723404	0	1.70502
gi|158520138|ref|YP_001528008.1|	carbamoyl-phosphate synthase, large subunit	root;cellular organisms;Bacteria;Proteobacteria;delta/epsilon subdivisions;Deltaproteobacteria;Desulfobacterales;Desulfobacteraceae;Desulfococcus;Desulfococcus oleovorans;Desulfococcus oleovorans Hxd3	0	0.981615	0	0.723404	0	1.70502
3730_contig_24005_4	carbamoyl-phosphate synthase large subunit	root;cellular organisms;Bacteria;Proteobacteria;delta/epsilon subdivisions;Deltaproteobacteria	0	0.981615	0	0.723404	0	1.70502
gi|156743296|ref|YP_001433425.1|	carbamoyl-phosphate synthase large subunit	root;cellular organisms;Bacteria;Chloroflexi;Chloroflexia;Chloroflexales;Roseiflexineae;Roseiflexaceae;Roseiflexus;Roseiflexus castenholzii;Roseiflexus castenholzii DSM 13941	0	0.981615	0	0.723404	0	1.70502
gi|114562154|ref|YP_749667.1|	carbamoyl phosphate synthase large subunit	root;cellular organisms;Bacteria;Proteobacteria;Gammaproteobacteria;Alteromonadales;Shewanellaceae;Shewanella;Shewanella frigidimarina;Shewanella frigidimarina NCIMB 400	0	0.981615	0	0.723404	0	1.70502
gi|498534739|ref|WP_010833191.1|	carbamoyl-phosphate synthase large subunit	root;cellular organisms;Bacteria;Actinobacteria;Actinobacteria;Actinobacteridae;Actinomycetales;Propionibacterineae;Nocardioidaceae;Nocardioides;Nocardioides sp. CF8	0	0.981615	0	0.723404	0	1.70502
5datasets_contig_496284_9	carbamoyl-phosphate synthase large subunit	root;cellular organisms;Bacteria;Proteobacteria;delta/epsilon subdivisions;Deltaproteobacteria;Desulfuromonadales;Geobacteraceae	0	0.981615	0	0.723404	0	1.70502
gi|258654396|ref|YP_003203552.1|	carbamoyl-phosphate synthase large subunit	root;cellular organisms;Bacteria;Actinobacteria;Actinobacteria;Actinobacteridae;Actinomycetales;Frankineae;Nakamurellaceae;Nakamurella;Nakamurella multipartita;Nakamurella multipartita DSM 44233	0	0.981615	0	0.723404	0	1.70502
3datasets_contig_9199_1	carbamoyl-phosphate synthase large subunit	root;cellular organisms;Bacteria;Proteobacteria;Gammaproteobacteria	0	0.981615	0	0.723404	0	1.70502
gi|504102585|ref|WP_014336571.1|	carbamoyl phosphate synthase large subunit	root;cellular organisms;Bacteria;Proteobacteria;Gammaproteobacteria;Pseudomonadales;Pseudomonadaceae;Pseudomonas	0	0.981615	0	0.723404	0	1.70502
gi|148553362|ref|YP_001260944.1|	carbamoyl phosphate synthase large subunit	root;cellular organisms;Bacteria;Proteobacteria;Alphaproteobacteria;Sphingomonadales;Sphingomonadaceae;Sphingomonas;Sphingomonas wittichii;Sphingomonas wittichii RW1	0	0.981615	0	0.723404	0	1.70502
5datasets_contig_14364_3	carbamoyl-phosphate synthase large subunit	root;cellular organisms;Bacteria;Proteobacteria;delta/epsilon subdivisions;Deltaproteobacteria;Desulfobacterales;Desulfobacteraceae	0	0.981615	0	0.723404	0	1.70502
gi|117926298|ref|YP_866915.1|	carbamoyl-phosphate synthase large subunit	root;cellular organisms;Bacteria;Proteobacteria;Alphaproteobacteria;Magnetococcales;Magnetococcaceae;Magnetococcus;Magnetococcus marinus;Magnetococcus marinus MC-1	0	0.981615	0	0.723404	0	1.70502
gi|51246948|ref|YP_066832.1|	carbamoyl-phosphate synthase, large subunit	root;cellular organisms;Bacteria;Proteobacteria;delta/epsilon subdivisions;Deltaproteobacteria;Desulfobacterales;Desulfobulbaceae;Desulfotalea;Desulfotalea psychrophila;Desulfotalea psychrophila LSv54	0	0.981615	0	0.723404	0	1.70502
gi|333984956|ref|YP_004514166.1|	carbamoyl-phosphate synthase large subunit	root;cellular organisms;Bacteria;Proteobacteria;Gammaproteobacteria;Methylococcales;Methylococcaceae;Methylomonas;Methylomonas methanica;Methylomonas methanica MC09	0	0.981615	0	0.723404	0	1.70502
gi|238026779|ref|YP_002911010.1|	carbamoyl phosphate synthase large subunit	root;cellular organisms;Bacteria;Proteobacteria;Betaproteobacteria;Burkholderiales;Burkholderiaceae;Burkholderia;Burkholderia glumae;Burkholderia glumae BGR1	0	0.981615	0	0.723404	0	1.70502
gi|489270110|ref|WP_003177848.1|	carbamoyl phosphate synthase large subunit	root;cellular organisms;Bacteria;Proteobacteria;Gammaproteobacteria;Pseudomonadales;Pseudomonadaceae;Pseudomonas;Pseudomonas fluorescens group;Pseudomonas fluorescens	0	0.981615	0	0.723404	0	1.70502
gi|516742550|ref|WP_018077384.1|	carbamoyl phosphate synthase large subunit	root;cellular organisms;Bacteria;Proteobacteria;Betaproteobacteria;Hydrogenophilales;Hydrogenophilaceae;Thiobacillus;Thiobacillus denitrificans	0	0.981615	0	0.723404	0	1.70502
gi|400220335|gb|EJO50881.1|	carbamoyl-phosphate synthase, large subunit	root;cellular organisms;Bacteria;Proteobacteria;Betaproteobacteria;Burkholderiales;Burkholderiaceae;Burkholderia;Burkholderia cepacia complex;Burkholderia multivorans;Burkholderia multivorans CF2	0	0.981615	0	0.723404	0	1.70502
gi|336118286|ref|YP_004573055.1|	carbamoyl-phosphate synthase large chain	root;cellular organisms;Bacteria;Actinobacteria;Actinobacteria;Actinobacteridae;Actinomycetales;Propionibacterineae;Propionibacteriaceae;Microlunatus;Microlunatus phosphovorus;Microlunatus phosphovorus NM-1	0	0.981615	0	0.723404	0	1.70502
gi|82701613|ref|YP_411179.1|	carbamoyl-phosphate synthase, large subunit	root;cellular organisms;Bacteria;Proteobacteria;Betaproteobacteria;Nitrosomonadales;Nitrosomonadaceae;Nitrosospira;Nitrosospira multiformis;Nitrosospira multiformis ATCC 25196	0	0.981615	0	0.723404	0	1.70502
gi|148846335|gb|EDL60674.1|	carbamoyl-phosphate synthase (glutamine-hydrolyzing) large chain	root;cellular organisms;Bacteria;Planctomycetes;Planctomycetia;Planctomycetales;Planctomycetaceae;Planctomyces;Planctomyces maris;Planctomyces maris DSM 8797	0	0.981615	0	0.723404	0	1.70502
gi|515543771|ref|WP_016976817.1|	carbamoyl phosphate synthase large subunit	root;cellular organisms;Bacteria;Proteobacteria;Gammaproteobacteria;Pseudomonadales;Pseudomonadaceae;Pseudomonas;Pseudomonas fluorescens group;Pseudomonas fluorescens	0	0.981615	0	0.723404	0	1.70502
gi|517104836|ref|WP_018293654.1|	carbamoyl phosphate synthase large subunit	root;cellular organisms;Bacteria;Proteobacteria;Zetaproteobacteria;Mariprofundales;Mariprofundaceae;Mariprofundus;Mariprofundus ferrooxydans	0	0.981615	0	0.723404	0	1.70502
5579_contig_48912_3	hypothetical protein	root;cellular organisms;Bacteria	0	0.981615	0	0.723404	0	1.70502
gi|327401416|ref|YP_004342255.1|	carbamoyl-phosphate synthase large subunit	root;cellular organisms;Archaea;Euryarchaeota;Archaeoglobi;Archaeoglobales;Archaeoglobaceae;Archaeoglobus;Archaeoglobus veneficus;Archaeoglobus veneficus SNP6	0	0.981615	0	0.723404	0	1.70502
gi|512047164|gb|EPD46843.1|	carbamoyl-phosphate synthase large chain	root;cellular organisms;Bacteria;Proteobacteria;Betaproteobacteria;Burkholderiales;Comamonadaceae;Delftia;Delftia acidovorans;Delftia acidovorans CCUG 15835	0	0.981615	0	0.723404	0	1.70502
gi|225850411|ref|YP_002730645.1|	carbamoyl-phosphate synthase large chain, N- section (Carbamoyl-phosphate synthetase ammonia chain)	root;cellular organisms;Bacteria;Aquificae;Aquificae;Aquificales;Hydrogenothermaceae;Persephonella;Persephonella marina;Persephonella marina EX-H1	0	0.981615	0	0.723404	0	1.70502
gi|635304173|gb|AHZ86912.1|	carbamoyl phosphate synthase large subunit	root;cellular organisms;Bacteria;Proteobacteria;delta/epsilon subdivisions;Deltaproteobacteria;Bdellovibrionales;Bdellovibrionaceae;Bdellovibrio;Bdellovibrio bacteriovorus	0	0.981615	0	0.723404	0	1.70502
gi|254787220|ref|YP_003074649.1|	carbamoyl phosphate synthase large subunit	root;cellular organisms;Bacteria;Proteobacteria;Gammaproteobacteria;Alteromonadales;Alteromonadales genera incertae sedis;Teredinibacter;Teredinibacter turnerae;Teredinibacter turnerae T7901	0	0.981615	0	0.723404	0	1.70502
gi|348029576|ref|YP_004872262.1|	carbamoyl-phosphate synthase large subunit	root;cellular organisms;Bacteria;Proteobacteria;Gammaproteobacteria;Alteromonadales;Alteromonadaceae;Glaciecola;Glaciecola nitratireducens;Glaciecola nitratireducens FR1064	0	0.981615	0	0.723404	0	1.70502
gi|349790607|gb|EGZ44513.1|	carbamoyl-phosphate synthase, large subunit	root;cellular organisms;Bacteria;Proteobacteria;Gammaproteobacteria;Chromatiales;Ectothiorhodospiraceae;Thiorhodospira;Thiorhodospira sibirica;Thiorhodospira sibirica ATCC 700588	0	0.981615	0	0.723404	0	1.70502
gi|499371614|ref|WP_011059192.1|	carbamoyl phosphate synthase large subunit	root;cellular organisms;Bacteria;Proteobacteria;Gammaproteobacteria;Pseudomonadales;Pseudomonadaceae;Pseudomonas;Pseudomonas fluorescens group	0	0.981615	0	0.723404	0	1.70502
gi|42522430|ref|NP_967810.1|	carbamoyl-phosphate synthase	root;cellular organisms;Bacteria;Proteobacteria;delta/epsilon subdivisions;Deltaproteobacteria;Bdellovibrionales;Bdellovibrionaceae;Bdellovibrio;Bdellovibrio bacteriovorus;Bdellovibrio bacteriovorus HD100	0	0.981615	0	0.723404	0	1.70502
5579_contig_19027_10	hypothetical protein	root;cellular organisms;Bacteria;Proteobacteria;Gammaproteobacteria;Oceanospirillales;Halomonadaceae;Halomonas	0	0.981615	0	0.723404	0	1.70502
gi|328952761|ref|YP_004370095.1|	carbamoyl-phosphate synthase large subunit	root;cellular organisms;Bacteria;Proteobacteria;delta/epsilon subdivisions;Deltaproteobacteria;Syntrophobacterales;Syntrophaceae;Desulfobacca;Desulfobacca acetoxidans;Desulfobacca acetoxidans DSM 11109	0	0.981615	0	0.723404	0	1.70502
gi|221166060|gb|EED98533.1|	carbamoyl-phosphate synthase, large subunit	root;cellular organisms;Bacteria;Proteobacteria;Betaproteobacteria;Burkholderiales;Burkholderiaceae;Burkholderia;Burkholderia cepacia complex;Burkholderia multivorans;Burkholderia multivorans CGD1	0	0.981615	0	0.723404	0	1.70502
gi|159185089|ref|NP_355138.2|	carbamoylphosphate synthase large subunit	root;cellular organisms;Bacteria;Proteobacteria;Alphaproteobacteria;Rhizobiales;Rhizobiaceae;Rhizobium/Agrobacterium group;Agrobacterium;Agrobacterium tumefaciens complex;Agrobacterium fabrum;Agrobacterium fabrum str. C58	0	0.981615	0	0.723404	0	1.70502
gi|220917308|ref|YP_002492612.1|	carbamoyl phosphate synthase large subunit	root;cellular organisms;Bacteria;Proteobacteria;delta/epsilon subdivisions;Deltaproteobacteria;Myxococcales;Cystobacterineae;Anaeromyxobacteraceae;Anaeromyxobacter;Anaeromyxobacter dehalogenans;Anaeromyxobacter dehalogenans 2CP-1	0	0.981615	0	0.723404	0	1.70502
gi|517225995|ref|WP_018414813.1|	carbamoyl phosphate synthase large subunit	root;cellular organisms;Bacteria;Proteobacteria;Gammaproteobacteria;Alteromonadales;Alteromonadales genera incertae sedis;Teredinibacter;Teredinibacter turnerae	0	0.981615	0	0.723404	0	1.70502
gi|284161775|ref|YP_003400398.1|	carbamoyl-phosphate synthase large subunit	root;cellular organisms;Archaea;Euryarchaeota;Archaeoglobi;Archaeoglobales;Archaeoglobaceae;Archaeoglobus;Archaeoglobus profundus;Archaeoglobus profundus DSM 5631	0	0.981615	0	0.723404	0	1.70502
gi|160900363|ref|YP_001565945.1|	carbamoyl-phosphate synthase large subunit	root;cellular organisms;Bacteria;Proteobacteria;Betaproteobacteria;Burkholderiales;Comamonadaceae;Delftia;Delftia acidovorans;Delftia acidovorans SPH-1	0	0.981615	0	0.723404	0	1.70502
gi|257095280|ref|YP_003168921.1|	carbamoyl-phosphate synthase large subunit	root;cellular organisms;Bacteria;Proteobacteria;Betaproteobacteria;unclassified Betaproteobacteria;Candidatus Accumulibacter;Candidatus Accumulibacter phosphatis;Candidatus Accumulibacter phosphatis clade IIA str. UW-1	0	0.981615	0	0.723404	0	1.70502
gi|517085810|ref|WP_018274628.1|	carbamoyl phosphate synthase large subunit	root;cellular organisms;Bacteria;Proteobacteria;Gammaproteobacteria;Alteromonadales;Alteromonadales genera incertae sedis;Teredinibacter;Teredinibacter turnerae	0	0.981615	0	0.723404	0	1.70502
gi|253700925|ref|YP_003022114.1|	carbamoyl-phosphate synthase large subunit	root;cellular organisms;Bacteria;Proteobacteria;delta/epsilon subdivisions;Deltaproteobacteria;Desulfuromonadales;Geobacteraceae;Geobacter;Geobacter sp. M21	0	0.981615	0	0.723404	0	1.70502
5579_contig_6974_2	carbamoyl-phosphate synthase large subunit	root;cellular organisms;Bacteria;Proteobacteria;delta/epsilon subdivisions;Deltaproteobacteria;Desulfobacterales;Desulfobacteraceae	0	0.981615	0	0.723404	0	1.70502
gi|124266455|ref|YP_001020459.1|	carbamoyl-phosphate synthase large subunit	root;cellular organisms;Bacteria;Proteobacteria;Betaproteobacteria;Burkholderiales;unclassified Burkholderiales;Burkholderiales Genera incertae sedis;Methylibium;Methylibium petroleiphilum;Methylibium petroleiphilum PM1	0	0.981615	0	0.723404	0	1.70502
gi|426402818|ref|YP_007021789.1|	carbamoyl-phosphate synthase	root;cellular organisms;Bacteria;Proteobacteria;delta/epsilon subdivisions;Deltaproteobacteria;Bdellovibrionales;Bdellovibrionaceae;Bdellovibrio;Bdellovibrio bacteriovorus;Bdellovibrio bacteriovorus str. Tiberius	0	0.981615	0	0.723404	0	1.70502
gi|159896593|ref|YP_001542840.1|	carbamoyl-phosphate synthase large subunit	root;cellular organisms;Bacteria;Chloroflexi;Chloroflexia;Herpetosiphonales;Herpetosiphonaceae;Herpetosiphon;Herpetosiphon aurantiacus;Herpetosiphon aurantiacus DSM 785	0	0.981615	0	0.723404	0	1.70502
gi|518436111|ref|WP_019606318.1|	carbamoyl phosphate synthase large subunit	root;cellular organisms;Bacteria;Proteobacteria;Gammaproteobacteria;Alteromonadales;Alteromonadales genera incertae sedis;Teredinibacter;Teredinibacter turnerae	0	0.981615	0	0.723404	0	1.70502
gi|517694753|ref|WP_018864961.1|	carbamoyl phosphate synthase large subunit	root;cellular organisms;Bacteria;Proteobacteria;Gammaproteobacteria;Chromatiales;Ectothiorhodospiraceae;Thioalkalivibrio	0	0.981615	0	0.723404	0	1.70502
gi|261856156|ref|YP_003263439.1|	carbamoyl-phosphate synthase large subunit	root;cellular organisms;Bacteria;Proteobacteria;Gammaproteobacteria;Chromatiales;Halothiobacillaceae;Halothiobacillus;Halothiobacillus neapolitanus;Halothiobacillus neapolitanus c2	0	0.981615	0	0.723404	0	1.70502
gi|492779842|ref|WP_005961555.1|	carbamoyl phosphate synthase large subunit	root;cellular organisms;Bacteria;Proteobacteria;Gammaproteobacteria;unclassified Gammaproteobacteria;sulfur-oxidizing symbionts;endosymbiont of Riftia pachyptila	0	0.981615	0	0.723404	0	1.70502
gi|333787470|gb|EGL53354.1|	carbamoylphosphate synthase large subunit	root;cellular organisms;Bacteria;Proteobacteria;Gammaproteobacteria;Thiotrichales;Piscirickettsiaceae;Methylophaga;Methylophaga aminisulfidivorans;Methylophaga aminisulfidivorans MP	0	0.981615	0	0.723404	0	1.70502
gi|114551479|gb|EAU54034.1|	carbamoyl-phosphate synthase large subunit	root;cellular organisms;Bacteria;Proteobacteria;Zetaproteobacteria;Mariprofundales;Mariprofundaceae;Mariprofundus;Mariprofundus ferrooxydans;Mariprofundus ferrooxydans PV-1	0	0.981615	0	0.723404	0	1.70502
gi|11498873|ref|NP_070102.1|	carbamoyl-phosphate synthase large subunit	root;cellular organisms;Archaea;Euryarchaeota;Archaeoglobi;Archaeoglobales;Archaeoglobaceae;Archaeoglobus;Archaeoglobus fulgidus;Archaeoglobus fulgidus DSM 4304	0	0.981615	0	0.723404	0	1.70502
gi|515553581|ref|WP_016986503.1|	carbamoyl phosphate synthase large subunit	root;cellular organisms;Bacteria;Proteobacteria;Gammaproteobacteria;Pseudomonadales;Pseudomonadaceae;Pseudomonas;Pseudomonas fluorescens group;Pseudomonas fluorescens	0	0.981615	0	0.723404	0	1.70502
gi|283779305|ref|YP_003370060.1|	carbamoyl-phosphate synthase large subunit	root;cellular organisms;Bacteria;Planctomycetes;Planctomycetia;Planctomycetales;Planctomycetaceae;Pirellula;Pirellula staleyi;Pirellula staleyi DSM 6068	0	0.981615	0	0.723404	0	1.70502
gi|74317146|ref|YP_314886.1|	carbamoyl-phosphate synthase large subunit	root;cellular organisms;Bacteria;Proteobacteria;Betaproteobacteria;Hydrogenophilales;Hydrogenophilaceae;Thiobacillus;Thiobacillus denitrificans;Thiobacillus denitrificans ATCC 25259	0	0.981615	0	0.723404	0	1.70502
gi|182412502|ref|YP_001817568.1|	carbamoyl-phosphate synthase large subunit	root;cellular organisms;Bacteria;Chlamydiae/Verrucomicrobia group;Verrucomicrobia;Opitutae;Opitutales;Opitutaceae;Opitutus;Opitutus terrae;Opitutus terrae PB90-1	0	0.981615	0	0.723404	0	1.70502
gi|116747460|ref|YP_844147.1|	carbamoyl phosphate synthase large subunit	root;cellular organisms;Bacteria;Proteobacteria;delta/epsilon subdivisions;Deltaproteobacteria;Syntrophobacterales;Syntrophobacteraceae;Syntrophobacter;Syntrophobacter fumaroxidans;Syntrophobacter fumaroxidans MPOB	0	0.981615	0	0.723404	0	1.70502
gi|120611279|ref|YP_970957.1|	carbamoyl-phosphate synthase large subunit	root;cellular organisms;Bacteria;Proteobacteria;Betaproteobacteria;Burkholderiales;Comamonadaceae;Acidovorax;Acidovorax citrulli;Acidovorax citrulli AAC00-1	0	0.981615	0	0.723404	0	1.70502
5579_contig_78347_2	hypothetical protein	root;cellular organisms;Bacteria	0	0.981615	0	0.723404	0	1.70502
gi|300447256|gb|EFK11020.1|	carbamoyl-phosphate synthase, large subunit	root;cellular organisms;Bacteria;Proteobacteria;delta/epsilon subdivisions;Deltaproteobacteria;unclassified Deltaproteobacteria;unclassified Deltaproteobacteria (miscellaneous);delta proteobacterium NaphS2	0	0.981615	0	0.723404	0	1.70502
gi|493948421|ref|WP_006892335.1|	carbamoyl phosphate synthase large subunit	root;cellular organisms;Bacteria;Proteobacteria;Gammaproteobacteria;Methylococcales;Methylococcaceae;Methylobacter;Methylobacter tundripaludum	0	0.981615	0	0.723404	0	1.70502
gi|220934153|ref|YP_002513052.1|	carbamoyl-phosphate synthase large subunit	root;cellular organisms;Bacteria;Proteobacteria;Gammaproteobacteria;Chromatiales;Ectothiorhodospiraceae;Thioalkalivibrio;Thioalkalivibrio sulfidiphilus;Thioalkalivibrio sulfidiphilus HL-EbGr7	0	0.981615	0	0.723404	0	1.70502
gi|119384614|ref|YP_915670.1|	carbamoyl phosphate synthase large subunit	root;cellular organisms;Bacteria;Proteobacteria;Alphaproteobacteria;Rhodobacterales;Rhodobacteraceae;Paracoccus;Paracoccus denitrificans;Paracoccus denitrificans PD1222	0	0.981615	0	0.723404	0	1.70502
gi|119716658|ref|YP_923623.1|	carbamoyl-phosphate synthase large subunit	root;cellular organisms;Bacteria;Actinobacteria;Actinobacteria;Actinobacteridae;Actinomycetales;Propionibacterineae;Nocardioidaceae;Nocardioides;Nocardioides sp. JS614	0	0.981615	0	0.723404	0	1.70502
gi|343801772|gb|EGV19714.1|	carbamoyl-phosphate synthase, large subunit	root;cellular organisms;Bacteria;Proteobacteria;Gammaproteobacteria;Chromatiales;Chromatiaceae;Thiocapsa;Thiocapsa marina;Thiocapsa marina 5811	0	0.981615	0	0.723404	0	1.70502
gi|542002956|gb|ERH48918.1|	carbamoyl phosphate synthase large subunit	root;cellular organisms;Bacteria;Proteobacteria;Gammaproteobacteria;Pseudomonadales;Pseudomonadaceae;Pseudomonas;Pseudomonas fluorescens group;Pseudomonas fluorescens;Pseudomonas fluorescens EGD-AQ6	0	0.981615	0	0.723404	0	1.70502
gi|218781319|ref|YP_002432637.1|	carbamoyl-phosphate synthase large subunit	root;cellular organisms;Bacteria;Proteobacteria;delta/epsilon subdivisions;Deltaproteobacteria;Desulfobacterales;Desulfobacteraceae;Desulfatibacillum;Desulfatibacillum alkenivorans;Desulfatibacillum alkenivorans AK-01	0	0.981615	0	0.723404	0	1.70502
gi|206891197|ref|YP_002249059.1|	carbamoyl-phosphate synthase large subunit	root;cellular organisms;Bacteria;Nitrospirae;Nitrospira;Nitrospirales;Nitrospiraceae;Thermodesulfovibrio;Thermodesulfovibrio yellowstonii;Thermodesulfovibrio yellowstonii DSM 11347	0	0.981615	0	0.723404	0	1.70502
3datasets_contig_50138_5	hypothetical protein	root;cellular organisms;Archaea;Euryarchaeota;Methanomicrobia;Methanosarcinales;Methanosarcinaceae	0	1.69515	0	0	0	1.69515
5datasets_contig_23883_9	branched-chain amino acid transport system substrate-binding protein	root;cellular organisms;Bacteria;Proteobacteria;delta/epsilon subdivisions;Deltaproteobacteria;Desulfobacterales;Desulfobacteraceae	0	1.69515	0	0	0	1.69515
5133_contig_1937_2	hypothetical protein	root;cellular organisms;Bacteria;Proteobacteria;delta/epsilon subdivisions;Deltaproteobacteria;Desulfobacterales;Desulfobacteraceae	0	1.69515	0	0	0	1.69515
5datasets_contig_128423_2	hypothetical protein		0	1.69515	0	0	0	1.69515
gi|498533561|ref|WP_010832053.1|	HAD family hydrolase	root;cellular organisms;Bacteria;Actinobacteria;Actinobacteria;Actinobacteridae;Actinomycetales;Propionibacterineae;Nocardioidaceae;Nocardioides;Nocardioides sp. CF8	0	1.69515	0	0	0	1.69515
5datasets_contig_53127_2	hypothetical protein		0	1.69515	0	0	0	1.69515
gi|336477183|ref|YP_004616324.1|	pyridoxine biosynthesis protein	root;cellular organisms;Archaea;Euryarchaeota;Methanomicrobia;Methanosarcinales;Methanosarcinaceae;Methanosalsum;Methanosalsum zhilinae;Methanosalsum zhilinae DSM 4017	0	1.69515	0	0	0	1.69515
5datasets_contig_55751_2	hypothetical protein	root;cellular organisms;Archaea;Euryarchaeota	0	1.69515	0	0	0	1.69515
5datasets_contig_481_2	hypothetical protein	root;cellular organisms;Archaea;Euryarchaeota	0	1.69515	0	0	0	1.69515
5datasets_contig_2066_3	hypothetical protein	root;cellular organisms;Bacteria;Proteobacteria;Gammaproteobacteria	0	1.69515	0	0	0	1.69515
5133_contig_3019_2	hypothetical protein		0	1.69515	0	0	0	1.69515
5datasets_contig_261388_2	hypothetical protein		0	1.69515	0	0	0	1.69515
3datasets_contig_2742_2	hypothetical protein		0	1.69515	0	0	0	1.69515
3730_contig_68942_1	hypothetical protein		0	1.69515	0	0	0	1.69515
3datasets_contig_114812_1	F-type H+-transporting ATPase subunit delta	root;cellular organisms;Bacteria;Proteobacteria;delta/epsilon subdivisions;Deltaproteobacteria	0	1.69515	0	0	0	1.69515
3datasets_contig_41015_2	hypothetical protein	root;cellular organisms;Archaea;Euryarchaeota	0	1.69515	0	0	0	1.69515
gi|224370913|ref|YP_002605077.1|	hypothetical protein	root;cellular organisms;Bacteria;Proteobacteria;delta/epsilon subdivisions;Deltaproteobacteria;Desulfobacterales;Desulfobacteraceae;Desulfobacterium;Desulfobacterium autotrophicum;Desulfobacterium autotrophicum HRM2	0	1	0	0.685579	0	1.68558
gi|300444102|gb|EFK08134.1|	putative acyl-CoA dehydrogenase	root;cellular organisms;Bacteria;Proteobacteria;delta/epsilon subdivisions;Deltaproteobacteria;unclassified Deltaproteobacteria;unclassified Deltaproteobacteria (miscellaneous);delta proteobacterium NaphS2	0	1	0	0.685579	0	1.68558
gi|300445799|gb|EFK09694.1|	putative acyl-CoA dehydrogenase	root;cellular organisms;Bacteria;Proteobacteria;delta/epsilon subdivisions;Deltaproteobacteria;unclassified Deltaproteobacteria;unclassified Deltaproteobacteria (miscellaneous);delta proteobacterium NaphS2	0	1	0	0.685579	0	1.68558
gi|224370925|ref|YP_002605089.1|	hypothetical protein	root;cellular organisms;Bacteria;Proteobacteria;delta/epsilon subdivisions;Deltaproteobacteria;Desulfobacterales;Desulfobacteraceae;Desulfobacterium;Desulfobacterium autotrophicum;Desulfobacterium autotrophicum HRM2	0	1	0	0.685579	0	1.68558
VO1_contig_136102_1	hypothetical protein		0.903128	0	0.773714	0	0	1.67684
5datasets_contig_271719_2	hypothetical protein	root;cellular organisms;Bacteria	0.903128	0	0.773714	0	0	1.67684
3datasets_contig_128337_2	hypothetical protein	root;cellular organisms;Archaea;environmental samples	0.903128	0	0.773714	0	0	1.67684
5datasets_contig_5544_2	hypothetical protein	root;cellular organisms;Bacteria;Proteobacteria;delta/epsilon subdivisions;Deltaproteobacteria;Desulfobacterales;Desulfobacteraceae	0.903128	0	0.773714	0	0	1.67684
3datasets_contig_25202_1	F-type H+-transporting ATPase subunit epsilon	root;cellular organisms;Bacteria;Proteobacteria;delta/epsilon subdivisions;Deltaproteobacteria;Desulfobacterales;Desulfobacteraceae;Desulfococcus	0.903128	0	0.773714	0	0	1.67684
5datasets_contig_4824_2	hypothetical protein	root;cellular organisms;Bacteria;Proteobacteria;delta/epsilon subdivisions;Deltaproteobacteria;Desulfobacterales;Desulfobacteraceae	0.903128	0	0.773714	0	0	1.67684
gi|268326021|emb|CBH39609.1|	glutamine synthetase, type I	root;cellular organisms;Archaea;environmental samples;uncultured archaeon	0.903128	0	0.773714	0	0	1.67684
VO2_combined_contig_207241_1	hypothetical protein	root;cellular organisms;Bacteria;Proteobacteria;delta/epsilon subdivisions;Deltaproteobacteria;Desulfobacterales;Desulfobacteraceae	0.903128	0	0.773714	0	0	1.67684
3datasets_contig_82776_4	NADH oxidase (H2O2-forming)	root;cellular organisms;Bacteria;Proteobacteria;delta/epsilon subdivisions;Deltaproteobacteria;Desulfuromonadales;Geobacteraceae	0.903128	0	0.773714	0	0	1.67684
5datasets_contig_94346_2	NADH oxidase (H2O2-forming)	root;cellular organisms;Archaea;environmental samples;uncultured archaeon GZfos13E1	0.903128	0	0.773714	0	0	1.67684
gi|268325586|emb|CBH39174.1|	putative ATP-citrate synthase, alpha subunit	root;cellular organisms;Archaea;environmental samples;uncultured archaeon	0.903128	0	0.773714	0	0	1.67684
5datasets_contig_299815_1	adenylate kinase	root;cellular organisms;Bacteria	0.903128	0	0.773714	0	0	1.67684
3730_contig_15443_1	glutamine synthetase	root;cellular organisms;Archaea;environmental samples	0.903128	0	0.773714	0	0	1.67684
5datasets_contig_53940_2	NADH oxidase (H2O2-forming)	root;cellular organisms;Bacteria;Proteobacteria;delta/epsilon subdivisions;Deltaproteobacteria;Desulfuromonadales;Geobacteraceae	0.903128	0	0.773714	0	0	1.67684
3datasets_contig_92948_1	NADH oxidase (H2O2-forming)	root;cellular organisms;Archaea;environmental samples;uncultured archaeon GZfos13E1	0.903128	0	0.773714	0	0	1.67684
3datasets_contig_61639_2	F-type H+-transporting ATPase subunit epsilon	root;cellular organisms;Bacteria;Proteobacteria;delta/epsilon subdivisions;Deltaproteobacteria;Desulfobacterales;Desulfobacteraceae	0.903128	0	0.773714	0	0	1.67684
GZ13E1_5	NADH oxidase	root;cellular organisms;Archaea;environmental samples;uncultured archaeon GZfos13E1	0.903128	0	0.773714	0	0	1.67684
5datasets_contig_159182_1	hypothetical protein	root;cellular organisms;Bacteria	0.903128	0	0.773714	0	0	1.67684
BCs_pro_contig_03062_3062_2	adenylate kinase		0.903128	0	0.773714	0	0	1.67684
3730_contig_47896_1	glyceraldehyde 3-phosphate dehydrogenase	root;cellular organisms;Bacteria;Proteobacteria;delta/epsilon subdivisions;Deltaproteobacteria;Desulfobacterales;Desulfobulbaceae	0	0.96323	0	0.685579	0	1.64881
gi|268326064|emb|CBH39652.1|	V-type ATP synthase, subunit A	root;cellular organisms;Archaea;environmental samples;uncultured archaeon	0	0	0.773714	0.871158	0	1.64487
5datasets_contig_68661_2	hypothetical protein		0	0	0.773714	0.871158	0	1.64487
gi|386000955|ref|YP_005919254.1|	V-type ATP synthase subunit alpha	root;cellular organisms;Archaea;Euryarchaeota;Methanomicrobia;Methanosarcinales;Methanosaetaceae;Methanosaeta;Methanosaeta harundinacea;Methanosaeta harundinacea 6Ac	0	0	0.773714	0.871158	0	1.64487
VO2_combined_contig_3086_2	hypothetical protein	root;cellular organisms;Bacteria	0	0	0.773714	0.871158	0	1.64487
gi|268323124|emb|CBH36712.1|	V-type ATP synthase, subunit A	root;cellular organisms;Archaea;environmental samples;uncultured archaeon	0	0	0.773714	0.871158	0	1.64487
5133_contig_16_4	12-oxophytodienoic acid reductase	root;cellular organisms;Bacteria;Proteobacteria;delta/epsilon subdivisions;Deltaproteobacteria;Desulfobacterales;Desulfobacteraceae;Desulfococcus;Desulfococcus multivorans	0	0.847575	0.773714	0	0	1.62129
BCs_pro_contig_10059_10059_1	DNA-directed RNA polymerase subunit beta		0	0.847575	0.773714	0	0	1.62129
5datasets_contig_487568_2	hypothetical protein		0	0.847575	0.773714	0	0	1.62129
5datasets_contig_271085_2	hypothetical protein		0	1	0	0.594563	0	1.59456
gi|158520517|ref|YP_001528387.1|	glyceraldehyde-3-phosphate dehydrogenase, type I	root;cellular organisms;Bacteria;Proteobacteria;delta/epsilon subdivisions;Deltaproteobacteria;Desulfobacterales;Desulfobacteraceae;Desulfococcus;Desulfococcus oleovorans;Desulfococcus oleovorans Hxd3	0	1	0	0.594563	0	1.59456
gi|322419409|ref|YP_004198632.1|	glyceraldehyde-3-phosphate dehydrogenase	root;cellular organisms;Bacteria;Proteobacteria;delta/epsilon subdivisions;Deltaproteobacteria;Desulfuromonadales;Geobacteraceae;Geobacter;Geobacter sp. M18	0	1	0	0.594563	0	1.59456
5datasets_contig_45797_3	glyceraldehyde 3-phosphate dehydrogenase	root;cellular organisms;Bacteria;Proteobacteria;delta/epsilon subdivisions;Deltaproteobacteria	0	1	0	0.594563	0	1.59456
5579_contig_24514_2	glyceraldehyde 3-phosphate dehydrogenase	root;cellular organisms;Bacteria;Proteobacteria;delta/epsilon subdivisions;Deltaproteobacteria	0	1	0	0.594563	0	1.59456
gi|218885121|ref|YP_002434442.1|	glyceraldehyde-3-phosphate dehydrogenase	root;cellular organisms;Bacteria;Proteobacteria;delta/epsilon subdivisions;Deltaproteobacteria;Desulfovibrionales;Desulfovibrionaceae;Desulfovibrio;Desulfovibrio vulgaris;Desulfovibrio vulgaris str. 'Miyazaki F'	0	1	0	0.594563	0	1.59456
gi|253700506|ref|YP_003021695.1|	glyceraldehyde-3-phosphate dehydrogenase	root;cellular organisms;Bacteria;Proteobacteria;delta/epsilon subdivisions;Deltaproteobacteria;Desulfuromonadales;Geobacteraceae;Geobacter;Geobacter sp. M21	0	1	0	0.594563	0	1.59456
gi|242278264|ref|YP_002990393.1|	sulfite reductase, dissimilatory-type beta subunit	root;cellular organisms;Bacteria;Proteobacteria;delta/epsilon subdivisions;Deltaproteobacteria;Desulfovibrionales;Desulfovibrionaceae;Desulfovibrio;Desulfovibrio salexigens;Desulfovibrio salexigens DSM 2638	0	1.59135	0	0	0	1.59135
3datasets_contig_6839_1	hypothetical protein	root;cellular organisms;Bacteria;Proteobacteria;delta/epsilon subdivisions;Deltaproteobacteria	0	1.59135	0	0	0	1.59135
5133_contig_76596_3	hypothetical protein		0	1.59135	0	0	0	1.59135
gi|74316095|ref|YP_313835.1|	nitrite reductase	root;cellular organisms;Bacteria;Proteobacteria;Betaproteobacteria;Hydrogenophilales;Hydrogenophilaceae;Thiobacillus;Thiobacillus denitrificans;Thiobacillus denitrificans ATCC 25259	0	0.847575	0	0.742317	0	1.58989
gi|516741674|ref|WP_018076713.1|	nitrite reductase	root;cellular organisms;Bacteria;Proteobacteria;Betaproteobacteria;Hydrogenophilales;Hydrogenophilaceae;Thiobacillus;Thiobacillus denitrificans	0	0.847575	0	0.742317	0	1.58989
3730_contig_8418_4	elongation factor 1-alpha	root;cellular organisms;Archaea;environmental samples	1.55214	0	0	0	0	1.55214
5579_contig_23490_2	hypothetical protein	root;cellular organisms;Archaea;environmental samples	1.55214	0	0	0	0	1.55214
3datasets_contig_15223_2	elongation factor 1-alpha	root;cellular organisms;Archaea;environmental samples	1.55214	0	0	0	0	1.55214
3730_contig_8354_3	elongation factor 1-alpha	root;cellular organisms;Archaea;environmental samples	1.55214	0	0	0	0	1.55214
5datasets_contig_37882_5	F-type H+-transporting ATPase subunit alpha	root;cellular organisms;Bacteria;Proteobacteria;delta/epsilon subdivisions;Deltaproteobacteria	0	0	1.54743	0	0	1.54743
5579_contig_11206_2	coenzyme F420 hydrogenase subunit beta	root;cellular organisms;Archaea;environmental samples	0	0	1.54743	0	0	1.54743
gi|268324311|emb|CBH37899.1|	N(5)N(10)-methylenetetrahydromethanopterin dehydrogenase	root;cellular organisms;Archaea;environmental samples;uncultured archaeon	0	0	1.54743	0	0	1.54743
3730_contig_6514_2	myo-inositol-1-phosphate synthase		0	0	1.54743	0	0	1.54743
3datasets_contig_21489_2	spermidine/putrescine transport system substrate-binding protein	root;cellular organisms;Bacteria;Proteobacteria;delta/epsilon subdivisions;Deltaproteobacteria	0	0	1.54743	0	0	1.54743
gi|91774291|ref|YP_566983.1|	myo-inositol-1-phosphate synthase	root;cellular organisms;Archaea;Euryarchaeota;Methanomicrobia;Methanosarcinales;Methanosarcinaceae;Methanococcoides;Methanococcoides burtonii;Methanococcoides burtonii DSM 6242	0	0	1.54743	0	0	1.54743
3730_contig_14243_1	myo-inositol-1-phosphate synthase	root;cellular organisms;Archaea;environmental samples;uncultured archaeon	0	0	1.54743	0	0	1.54743
5datasets_contig_146035_6	hypothetical protein	root;cellular organisms;Archaea;environmental samples;uncultured archaeon GZfos13E1	0	0	1.54743	0	0	1.54743
5133_contig_22861_1	methylenetetrahydromethanopterin dehydrogenase	root;cellular organisms;Archaea;environmental samples	0	0	1.54743	0	0	1.54743
5datasets_contig_408177_2	hypothetical protein		0	0	1.54743	0	0	1.54743
3730_contig_1843_13	coenzyme F420 hydrogenase subunit beta	root;cellular organisms;Archaea;environmental samples	0	0	1.54743	0	0	1.54743
GZ13E1_33	myo-inositol-1-phosphate synthase	root;cellular organisms;Archaea;environmental samples;uncultured archaeon GZfos13E1	0	0	1.54743	0	0	1.54743
3datasets_contig_9265_4	F-type H+-transporting ATPase subunit alpha	root;cellular organisms;Bacteria;Proteobacteria;delta/epsilon subdivisions;Deltaproteobacteria	0	0	1.54743	0	0	1.54743
gi|268322942|emb|CBH36530.1|	putative myo-inositol-1-phosphate synthase	root;cellular organisms;Archaea;environmental samples;uncultured archaeon	0	0	1.54743	0	0	1.54743
5133_contig_955_9	coenzyme F420 hydrogenase subunit beta	root;cellular organisms;Archaea;environmental samples	0	0	1.54743	0	0	1.54743
gi|206890220|ref|YP_002249195.1|	hypothetical protein	root;cellular organisms;Bacteria;Nitrospirae;Nitrospira;Nitrospirales;Nitrospiraceae;Thermodesulfovibrio;Thermodesulfovibrio yellowstonii;Thermodesulfovibrio yellowstonii DSM 11347	0	0	1.54743	0	0	1.54743
5133_contig_8627_5	hypothetical protein	root;cellular organisms;Bacteria;Proteobacteria;delta/epsilon subdivisions;Deltaproteobacteria	0	0	1.54743	0	0	1.54743
gi|294496172|ref|YP_003542665.1|	myo-inositol-1-phosphate synthase	root;cellular organisms;Archaea;Euryarchaeota;Methanomicrobia;Methanosarcinales;Methanosarcinaceae;Methanohalophilus;Methanohalophilus mahii;Methanohalophilus mahii DSM 5219	0	0	1.54743	0	0	1.54743
gi|20091092|ref|NP_617167.1|	hypothetical protein	root;cellular organisms;Archaea;Euryarchaeota;Methanomicrobia;Methanosarcinales;Methanosarcinaceae;Methanosarcina;Methanosarcina acetivorans;Methanosarcina acetivorans C2A	0	0	1.54743	0	0	1.54743
gi|336477679|ref|YP_004616820.1|	Myo-inositol-1-phosphate synthase	root;cellular organisms;Archaea;Euryarchaeota;Methanomicrobia;Methanosarcinales;Methanosarcinaceae;Methanosalsum;Methanosalsum zhilinae;Methanosalsum zhilinae DSM 4017	0	0	1.54743	0	0	1.54743
5datasets_contig_88368_1	hypothetical protein	root;cellular organisms;Bacteria;Cyanobacteria	0	1.54054	0	0	0	1.54054
gi|302340221|ref|YP_003805427.1|	enolase	root;cellular organisms;Bacteria;Spirochaetes;Spirochaetia;Spirochaetales;Spirochaetaceae;Spirochaeta;Spirochaeta smaragdinae;Spirochaeta smaragdinae DSM 11293	0	0.847575	0	0.685579	0	1.53315
gi|158520356|ref|YP_001528226.1|	phosphopyruvate hydratase	root;cellular organisms;Bacteria;Proteobacteria;delta/epsilon subdivisions;Deltaproteobacteria;Desulfobacterales;Desulfobacteraceae;Desulfococcus;Desulfococcus oleovorans;Desulfococcus oleovorans Hxd3	0	0.847575	0	0.685579	0	1.53315
gi|93453719|gb|EAT04097.1|	Phosphopyruvate hydratase	root;cellular organisms;Bacteria;Proteobacteria;delta/epsilon subdivisions;Deltaproteobacteria;unclassified Deltaproteobacteria;unclassified Deltaproteobacteria (miscellaneous);delta proteobacterium MLMS-1	0	0.847575	0	0.685579	0	1.53315
5datasets_contig_39799_2	hypothetical protein	root;cellular organisms;Bacteria;Cyanobacteria	0	1.50199	0	0	0	1.50199
5579_contig_15767_1	hypothetical protein	root;cellular organisms;Bacteria;Cyanobacteria	0	1.50199	0	0	0	1.50199
3730_contig_733_4	D-3-phosphoglycerate dehydrogenase	root;cellular organisms;Bacteria;Proteobacteria;delta/epsilon subdivisions;Deltaproteobacteria;Desulfobacterales;Desulfobacteraceae	1.5	0	0	0	0	1.5
gi|300446362|gb|EFK10215.1|	ATP synthase F1, alpha subunit	root;cellular organisms;Bacteria;Proteobacteria;delta/epsilon subdivisions;Deltaproteobacteria;unclassified Deltaproteobacteria;unclassified Deltaproteobacteria (miscellaneous);delta proteobacterium NaphS2	0	0	1.5	0	0	1.5
5579_contig_68319_2	hypothetical protein		0	0	1.5	0	0	1.5
5datasets_contig_7394_2	hypothetical protein		1.5	0	0	0	0	1.5
3datasets_contig_28032_3	enolase	root;cellular organisms;Archaea;Euryarchaeota;Methanomicrobia;Methanosarcinales;Methanosarcinaceae	0	0	1.5	0	0	1.5
3730_contig_888_7	pyridoxal 5'-phosphate synthase pdxS subunit	root;cellular organisms;Archaea	1.5	0	0	0	0	1.5
5133_contig_10268_2	pyridoxal 5'-phosphate synthase pdxS subunit	root;cellular organisms;Archaea	1.5	0	0	0	0	1.5
3datasets_contig_6814_2	enolase	root;cellular organisms;Bacteria	0	0	1.5	0	0	1.5
5datasets_contig_518253_3	hypothetical protein		0	1.48162	0	0	0	1.48162
5datasets_contig_306296_2	hypothetical protein		0	1.48162	0	0	0	1.48162
5datasets_contig_306730_2	hypothetical protein		0	1.48162	0	0	0	1.48162
gi|218780996|ref|YP_002432314.1|	succinate dehydrogenase flavoprotein subunit	root;cellular organisms;Bacteria;Proteobacteria;delta/epsilon subdivisions;Deltaproteobacteria;Desulfobacterales;Desulfobacteraceae;Desulfatibacillum;Desulfatibacillum alkenivorans;Desulfatibacillum alkenivorans AK-01	0	1.48162	0	0	0	1.48162
5datasets_contig_123943_1	hypothetical protein	root;cellular organisms;Bacteria;Proteobacteria;delta/epsilon subdivisions;Deltaproteobacteria	0	1.48162	0	0	0	1.48162
gi|148842012|gb|EDL56406.1|	succinate dehydrogenase flavoprotein subunit	root;cellular organisms;Bacteria;Planctomycetes;Planctomycetia;Planctomycetales;Planctomycetaceae;Planctomyces;Planctomyces maris;Planctomyces maris DSM 8797	0	1.48162	0	0	0	1.48162
5datasets_contig_90673_2	hypothetical protein	root;cellular organisms;Bacteria;Proteobacteria;delta/epsilon subdivisions;Deltaproteobacteria	0	1.48162	0	0	0	1.48162
5133_contig_96188_3	hypothetical protein	root;cellular organisms;Bacteria;Proteobacteria;delta/epsilon subdivisions;Deltaproteobacteria;Desulfobacterales;Desulfobulbaceae;Desulfobulbus;Desulfobulbus japonicus	0	1.48162	0	0	0	1.48162
5579_contig_46352_2	hypothetical protein		0	1.48162	0	0	0	1.48162
3datasets_contig_29342_2	nicotinamidase/pyrazinamidase	root;cellular organisms;Bacteria;Proteobacteria;delta/epsilon subdivisions;Deltaproteobacteria	0	1.48162	0	0	0	1.48162
5133_contig_36920_1	nicotinamidase/pyrazinamidase	root;cellular organisms;Bacteria;Chloroflexi;Anaerolineae	0	1.48162	0	0	0	1.48162
3730_contig_49178_3	general L-amino acid transport system substrate-binding protein	root;cellular organisms;Bacteria;Proteobacteria;delta/epsilon subdivisions;Deltaproteobacteria;Desulfuromonadales;Geobacteraceae;Geopsychrobacter;Geopsychrobacter electrodiphilus	0	1.46323	0	0	0	1.46323
3datasets_contig_208_7	hydroxymethylbilane synthase		0	1.46323	0	0	0	1.46323
5579_contig_72718_2	acetyl-CoA decarbonylase/synthase complex subunit beta	root;cellular organisms;Bacteria	0	1.46323	0	0	0	1.46323
5579_contig_159608_2	hypothetical protein		0	1.46323	0	0	0	1.46323
[truncated: 2,534 more rows]
